# Supplementary material for: Differential regulation of flower transpiration during abiotic stress in annual plants
Source: New Phytol. 2022 May 12;235(2):611–29. doi: 10.1111/nph.18162 (PMC9323482; doi:10.1111/nph.18162)
Supplement: Supplementary file 1 — Dataset S1 Transcripts significantly upregulated in soybean flowers subjected to water deficit stress (Fig. 5b). Dataset S2 Transcripts significantly downregulated in soybean flowers subjected to water deficit stress (Fig. 5b). Dataset S3 Transcripts significantly upregulated in soybean flowers subjected to heat stress (Fig. 5b). Dataset S4 Transcripts significantly downregulated in soybean flowers subjected to heat stress (Fig. 5b). Dataset S5 Transcripts significantly upregulated in soybean flowers subjected to combination of water deficit and heat stress (Fig. 5b). Dataset S6 Transcripts significantly downregulated in soybean flowers subjected to combination of water deficit and heat stress (Fig. 5b). Dataset S7 Transcripts significantly upregulated in soybean leaves subjected to water deficit (Fig. 5b). Dataset S8 Transcripts significantly downregulated in soybean leaves subjected to water deficit (Fig. 5b). Dataset S9 Transcripts significantly upregulated in soybean leaves subjected to heat stress (Fig. 5b). Dataset S10 Transcripts significantly downregulated in soybean leaves subjected to heat stress (Fig. 5b). Dataset S11 Transcripts significantly upregulated in soybean leaves subjected to combination of water deficit and heat stress (Fig. 5b). Dataset S12 Transcripts significantly downregulated in soybean leaves subjected to combination of water deficit and heat stress (Fig. 5b). Dataset S13 Transcripts exclusively differentially expressed in soybean flowers subjected to water deficit (Fig. 5b). Dataset S14 Transcripts exclusively differentially expressed in soybean flower subjected to heat stress (Fig. 5b). Dataset S15 Transcripts exclusively differentially expressed in soybean flower subjected to combination of water deficit and heat stress (Fig. 5b). Dataset S16 Transcripts commonly expressed in soybean flower subjected to water deficit, and combination of water deficit and heat stress (Fig. 5b). Dataset S17 Transcripts commonly expressed in soybean flowe [file NPH-235-611-s002.xlsx]

## Sheet: Sheet1
New Phytologist Supporting Information
Article title: Differential regulation of flower transpiration during abiotic stress in annual plants.
Authors: Sinha, Ranjita; Zandalinas , Sara; Fichman, Yosef; Sen, Sidharth ; Zeng, Shuai; Gomez-Cadenas, Aurelio; Joshi, Trupti ; Fritschi, Felix; Mittler, Ron
Article acceptance date: April 7, 2022

## Sheet: Suppl. Data Set 1
Supplemental Data. Sinha et al.(2021).
Suppl. Data Set 1. Transcripts significantly upregulated in soybean flowers subjected to water deficit stress (Figure 5B). The file contains significantly upregulated transcripts in water-deficit stressed soybean flowers compared to soybean flowers under control conditions. Differential expression of transcripts was examined by RNAseq analysis. Analysis was performed in three biological repeats. …
Gene ID	Gene description	fold change (log2)	p_value	q_value	CT Count 1	CT Count 2	CT Count 3	WD Count 1	WD Count 2	WD Count 3
GLYMA_10G051300		26.2075	0.00035	0.0194261	0	0	0	14.6739	2.65778	2.13465
GLYMA_18G097200	SWITCH/sucrose nonfermenting 3C	24.3864	5e-05	0.00452036	0	0	0	0	4.39186	1.06071
GLYMA_05G218100	transcriptional coactivator p15 (PC4) family protein (KELP)	23.7563	5e-05	0.00452036	0	0	0	0.329707	2.11505	1.08469
GLYMA_09G123700		23.705	5e-05	0.00452036	0	0	0	1.08052	2.02445	0.308515
GLYMA_03G216000	Plant invertase/pectin methylesterase inhibitor superfamily	23.3653	5e-05	0.00452036	0	0	0	2.49027	0	0.2302
GLYMA_16G082200	NAD(P)-binding Rossmann-fold superfamily protein	23.1876	5e-05	0.00452036	0	0	0	0.32917	1.45141	0.747746
GLYMA_04G118800		23.0412	0.0011	0.0440981	0	0	0	0.414357	0.335673	1.40639
GLYMA_15G071200		6.64873	0.001	0.0414144	0.068229	0.0442867	0.140615	21.7427	0.153763	4.33634
GLYMA_04G105900	lipoxygenase 1	5.54217	5e-05	0.00452036	1.51496	0.950656	1.33526	9.2051	60.4582	49.9773
GLYMA_13G138300	Peroxidase superfamily protein	4.29147	5e-05	0.00452036	1.02648	1.52468	1.2629	71.533	1.14927	7.29617
GLYMA_08G235400	kunitz trypsin inhibitor 1	3.66611	0.00015	0.0108489	0.39178	0.255182	0.244359	10.3119	0.499174	1.25437
GLYMA_19G015300	cytochrome P450, family 82, subfamily C, polypeptide 2	3.66462	5e-05	0.00452036	0.779612	0.635193	0.723463	13.7223	1.42023	1.62038
GLYMA_04G131100	NmrA-like negative transcriptional regulator family protein	3.37319	5e-05	0.00452036	0.244765	0.318422	0.570541	10.8064	0.499348	0.983118
GLYMA_07G137600		3.22072	5e-05	0.00452036	0.211804	0.242188	0.300186	0.317308	0.295987	6.69105
GLYMA_11G170000	mitogen-activated protein kinase kinase kinase 14	3.06633	0.0004	0.0212917	0.121867	0.198171	0.315615	3.97212	0.883938	0.717953
GLYMA_16G210600	Disease resistance protein (TIR-NBS-LRR class) family	2.94012	5e-05	0.00452036	0.189912	0.0966966	0.167062	0.939877	1.40579	1.29956
GLYMA_02G042500	basic chitinase	2.70884	0.0005	0.0247726	0.0663857	0.172809	0.423417	3.04757	0.421853	0.994454
GLYMA_17G151200	Plant invertase/pectin methylesterase inhibitor superfamily protein	2.6725	0.0004	0.0212917	0.50198	0.589546	0.209646	6.90656	0.734454	1.38651
GLYMA_17G128000	malate synthase	2.64655	5e-05	0.00452036	0.303856	0.374628	0.281595	5.25513	0.437909	0.753425
GLYMA_20G036100	ribonuclease 1	2.59892	0.00035	0.0194261	0.213644	0.649027	0.0739244	4.13668	1.03538	1.14175
GLYMA_05G064100	calcium-dependent protein kinase 29	2.59431	0.0001	0.0079362	2.03862	0.67015	2.10718	1.27987	26.9272	1.20026
GLYMA_16G127700	Chaperone DnaJ-domain superfamily protein	2.54692	0.00015	0.0108489	0.41406	1.17416	0.580783	9.66518	0.89077	3.20065
GLYMA_05G082400	Disease resistance protein (CC-NBS-LRR class) family	2.3819	5e-05	0.00452036	0.116305	0.125676	0.199169	1.62978	0.174189	0.607437
GLYMA_07G018900	Thioesterase superfamily protein	2.29905	0.0012	0.0463076	0.446717	0.193541	0.307825	0.411721	2.27924	2.18771
GLYMA_12G149100	NAC (No Apical Meristem) domain transcriptional regulator superfamily protein	2.27034	5e-05	0.00452036	1.55966	0.886151	1.68916	11.5489	4.22229	5.07703
GLYMA_14G014100	Outward rectifying potassium channel protein	2.2217	0.0005	0.0247726	0.0760858	0.41564	0.232881	1.34743	1.12689	1.17184
GLYMA_03G098600	alkenal reductase	2.21121	5e-05	0.00452036	0.510725	1.03318	1.2335	5.91833	3.64971	4.07615
GLYMA_12G199900	HXXXD-type acyl-transferase family protein	2.1171	0.0003	0.0175683	0.262839	0.483751	0.0904549	1.71286	0.910151	1.36569
GLYMA_02G016300	polygalacturonase 4	2.08017	0.0005	0.0247726	0.166882	0.29806	0.344448	1.87839	0.791079	0.942265
GLYMA_13G064900	voltage dependent anion channel 1	2.04125	5e-05	0.00452036	1.09105	0.709859	0.465702	1.14109	5.82303	3.02275
GLYMA_15G227700	nodulin MtN21 /EamA-like transporter family protein	1.97375	5e-05	0.00452036	0.451756	0.410877	0.326574	2.51583	0.836819	1.65071
GLYMA_02G293700		1.94308	5e-05	0.00452036	2.09026	1.73281	0.879807	2.8118	8.48213	8.07653
GLYMA_15G169100	xyloglucan endotransglycosylase 6	1.93692	5e-05	0.00452036	7.34644	9.51688	11.5477	92.011	6.19956	16.7702
GLYMA_13G208000	Eukaryotic aspartyl protease family protein	1.92333	5e-05	0.00452036	3.03009	2.41204	3.45828	22.9914	5.23754	7.30224
GLYMA_12G015400	Zinc-binding alcohol dehydrogenase family protein	1.86707	5e-05	0.00452036	14.1893	11.3558	17.6484	13.9929	16.5936	15.5065
GLYMA_19G098100	chloride channel F	1.86127	5e-05	0.00452036	2.46988	2.46667	2.14914	3.75873	3.25799	2.76544
GLYMA_07G139300		1.85185	0.0013	0.0490338	0.171714	0.195185	0.443132	0.71209	1.24068	1.08469
GLYMA_19G024500	NAC domain containing protein 100	1.84791	0.00015	0.0108489	0.35891	0.46614	0.246843	2.92936	0.251954	0.986835
GLYMA_05G045800		1.82986	0.00015	0.0108489	0.552149	0.521956	0.363222	1.84393	1.13513	2.47885
GLYMA_09G062600	xyloglucan endotransglycosylase 6	1.81802	5e-05	0.00452036	4.75442	4.32902	8.83209	52.1233	3.33968	10.3159
GLYMA_13G180500	Rubber elongation factor protein (REF)	1.79295	5e-05	0.00452036	0.552989	0.668946	0.821311	1.77959	2.87621	2.78186
GLYMA_13G031600	amino acid permease 2	1.76965	5e-05	0.00452036	0.393302	0.291765	0.373881	1.18279	1.49909	1.14175
GLYMA_14G188300	response to low sulfur 3	1.76762	0.00025	0.0153581	2.59562	4.63398	5.30901	23.2244	8.49409	13.3507
GLYMA_18G127200	nitrate transporter 1.7	1.76474	5e-05	0.00452036	0.621456	0.458178	0.901326	3.64721	1.14445	2.22409
GLYMA_18G014000		1.76026	5e-05	0.00452036	2.91346	1.48337	2.49445	18.6177	2.81527	3.11917
GLYMA_07G191500	HAL2-like	1.75637	5e-05	0.00452036	0.66038	0.482496	0.937006	5.42807	0.894324	1.02105
GLYMA_17G222500	WRKY DNA-binding protein 40	1.71062	0.00105	0.0427284	0.299926	0.663247	0.310646	2.70162	0.598128	1.22105
GLYMA_03G222600	NAD(P)-binding Rossmann-fold superfamily protein	1.69542	0.0013	0.0490338	0.0797612	0.98719	0.663493	0.472841	1.52484	3.99967
GLYMA_19G025600	Protein of unknown function (DUF1997)	1.69044	5e-05	0.00452036	1.2217	1.00818	1.2284	7.82211	0.8159	2.69287
GLYMA_09G062900	beta-galactosidase 12	1.66169	5e-05	0.00452036	1.27182	1.41091	1.4904	10.6284	1.09424	2.45902
GLYMA_08G232100	potassium channel in Arabidopsis thaliana 1	1.66095	5e-05	0.00452036	0.477224	0.429968	0.38191	2.70072	0.811268	0.829559
GLYMA_14G012400	oligopeptide transporter 1	1.63888	5e-05	0.00452036	0.247092	0.480154	0.406168	2.13341	0.908928	0.719993
GLYMA_08G215000		1.60819	0.0008	0.035078	0.200083	0.519456	0.103074	0.750583	1.14213	0.862269
GLYMA_06G302200	terpene synthase-like sequence-1,8-cineole	1.59619	0.00035	0.0194261	0.182448	0.558581	0.338207	1.06886	1.0874	1.34855
GLYMA_17G090900	ARM repeat superfamily protein	1.58173	0.0001	0.0079362	0.464184	0.430392	0.341596	2.4745	0.478118	1.00025
GLYMA_06G172200		1.54475	0.00025	0.0153581	0.792142	0.656342	1.19624	2.98793	2.35613	2.6935
GLYMA_13G097800	homogentisate phytyltransferase 1	1.53615	5e-05	0.00452036	4.1105	3.41341	4.01408	21.8642	5.80648	6.45033
GLYMA_08G338800	UDP-Glycosyltransferase superfamily protein	1.52437	5e-05	0.00452036	1.54344	0.91784	0.650825	4.48174	2.78827	2.19686
GLYMA_14G162100	highly ABA-induced PP2C gene 3	1.51064	5e-05	0.00452036	2.13627	2.37841	2.45889	6.52995	7.06838	7.69086
GLYMA_01G105600		1.50334	0.00045	0.0230776	0.60606	0.212435	0.719116	1.81828	1.17988	1.50121
GLYMA_09G148600	Peroxidase superfamily protein	1.49826	0.0008	0.035078	0.402035	0.392443	1.32045	2.22394	2.37243	1.50531
GLYMA_19G165600	NAC domain containing protein 74	1.46981	0.00075	0.0336426	0.467169	0.539834	0.590449	3.01412	0.892458	0.779888
GLYMA_13G070900	Peroxidase superfamily protein	1.46816	5e-05	0.00452036	0.529953	0.592206	0.788084	1.53452	1.7234	2.28575
GLYMA_06G248900	NAC (No Apical Meristem) domain transcriptional regulator superfamily protein	1.45832	5e-05	0.00452036	2.31452	2.25428	2.38713	9.87166	4.38569	5.97812
GLYMA_12G234800	Kunitz family trypsin and protease inhibitor protein	1.43082	5e-05	0.00452036	1.97699	1.93215	2.82806	10.8415	2.17596	6.06094
GLYMA_09G173300		1.42194	0.00035	0.0194261	0.69336	1.57953	0.719474	2.79453	2.39319	3.48449
GLYMA_15G185200		1.42058	5e-05	0.00452036	3.0379	2.12506	3.29045	3.73246	16.8834	2.99171
GLYMA_14G153500	amino acid permease 3	1.41516	5e-05	0.00452036	2.76123	2.31456	3.05927	10.9907	5.76231	6.35665
GLYMA_03G137900	seed imbibition 2	1.40448	5e-05	0.00452036	2.04417	2.09528	1.985	8.36968	3.63549	4.92658
GLYMA_14G087500	Subtilase family protein	1.39759	5e-05	0.00452036	0.657565	0.632706	0.915709	4.62258	0.533923	0.962306
GLYMA_13G188800	cysteine-rich RLK (RECEPTOR-like protein kinase) 7	1.39372	5e-05	0.00452036	0.931956	1.03019	0.902651	3.40978	2.19636	2.39547
GLYMA_08G344600	serine-rich protein-related	1.3869	5e-05	0.00452036	1.29206	1.23042	1.74014	3.82979	3.78967	4.06429
GLYMA_15G268200		1.38419	0.00095	0.0399091	0.366454	0.668056	1.75055	5.56073	1.06604	0.861321
GLYMA_07G007500	Protein of unknown function (DUF3511)	1.37941	5e-05	0.00452036	2.84722	1.79334	1.1271	8.50052	3.49974	4.0696
GLYMA_01G021000	elicitor-activated gene 3-2	1.36747	5e-05	0.00452036	4.23696	4.22364	3.23386	13.008	8.4455	10.9887
GLYMA_02G302400	RING/U-box superfamily protein	1.35282	5e-05	0.00452036	1.64853	1.12941	2.09877	8.25099	2.44152	2.32952
GLYMA_08G275500	Rhamnogalacturonate lyase family protein	1.35233	0.00035	0.0194261	0.252401	0.416663	0.353892	0.869671	1.1143	0.768052
GLYMA_01G222600	Protein of unknown function (DUF567)	1.35048	5e-05	0.00452036	2.05437	1.73425	2.1346	6.22426	4.56801	5.11827
GLYMA_16G141000	Major facilitator superfamily protein	1.34442	5e-05	0.00452036	0.950936	0.736085	0.86726	2.38315	2.21017	2.24455
GLYMA_02G088400	Nodulin MtN3 family protein	1.31538	5e-05	0.00452036	4.35858	3.28014	4.58924	10.1752	10.2085	11.9249
GLYMA_04G014000	polyol/monosaccharide transporter 5	1.31446	5e-05	0.00452036	10.4334	9.50362	12.5905	25.7985	31.6537	27.47
GLYMA_20G091300	Low temperature and salt responsive protein family	1.30631	0.0003	0.0175683	1.7211	1.64887	2.52301	6.12574	5.68361	3.88895
GLYMA_04G153500	AtL5	1.29521	0.00035	0.0194261	2.64993	2.75807	2.46858	9.43875	5.04988	6.05708
GLYMA_08G078500	Protein of unknown function (DUF640)	1.28511	0.0002	0.0130401	0.444067	0.576371	0.882091	3.38171	0.457258	1.02557
GLYMA_18G295100	Nodulin MtN3 family protein	1.28261	5e-05	0.00452036	4.37867	3.80003	4.7601	9.8044	10.1959	12.8563
GLYMA_13G186600	zinc induced facilitator-like 1	1.26279	5e-05	0.00452036	0.610466	0.425973	0.596625	2.02353	0.781021	1.1161
GLYMA_10G236000	CAP160 protein	1.22418	5e-05	0.00452036	1.23115	1.31198	1.13647	3.16849	3.26946	2.69202
GLYMA_08G194900	Pyridoxal phosphate phosphatase-related protein	1.22187	5e-05	0.00452036	2.39444	1.09013	1.92197	8.79754	2.00767	2.4371
GLYMA_07G011700	phosphate starvation-induced gene 2	1.21221	0.00035	0.0194261	1.51211	0.779524	1.13236	6.17903	0.802156	0.83932
GLYMA_14G049500	ethylene-forming enzyme	1.2093	5e-05	0.00452036	3.49675	2.02876	2.73375	10.9488	3.99659	5.21603
GLYMA_08G176300	nine-cis-epoxycarotenoid dioxygenase 3	1.20664	5e-05	0.00452036	1.32263	1.4444	1.31326	3.07209	3.11248	3.80324
GLYMA_06G167000	Nodulin MtN3 family protein	1.19658	5e-05	0.00452036	4.71933	2.96229	5.38754	15.8785	8.00515	7.04052
GLYMA_15G054600	EXORDIUM like 2	1.19424	5e-05	0.00452036	3.55758	2.82376	5.12147	19.8676	1.80386	5.87827
GLYMA_15G250100	nine-cis-epoxycarotenoid dioxygenase 3	1.18785	5e-05	0.00452036	3.04835	2.3941	3.01241	7.33397	5.46236	7.48163
GLYMA_16G112200	RING/U-box superfamily protein	1.18687	0.00105	0.0427284	0.735852	0.678089	1.20706	2.32577	1.72367	2.16739
GLYMA_14G219100	GAST1 protein homolog 1	1.18603	5e-05	0.00452036	4.80199	6.20048	5.97592	17.9356	12.7112	10.3074
GLYMA_06G263100	beta glucosidase 41	1.18269	5e-05	0.00452036	1.66206	1.59794	1.09686	6.65691	2.13523	1.78434
GLYMA_16G089700	cytochrome P450, family 82, subfamily C, polypeptide 2	1.18167	5e-05	0.00452036	1.2858	1.22035	1.80542	6.76781	2.41336	2.41266
GLYMA_03G005700	methylthioalkylmalate synthase-like 4	1.18044	5e-05	0.00452036	2.09956	2.23416	3.26322	4.03673	6.64025	7.52609
GLYMA_03G219000	RING/FYVE/PHD zinc finger superfamily protein	1.17614	0.00035	0.0194261	2.84239	1.50256	2.04573	7.09111	3.94159	3.75031
GLYMA_09G276300	with no lysine (K) kinase 5	1.17102	0.0008	0.035078	0.550908	0.342962	0.271845	1.17449	0.574589	1.04714
GLYMA_10G228900	Protein kinase superfamily protein	1.17096	0.00045	0.0230776	0.333387	0.272094	0.773704	1.18983	1.15488	0.847583
GLYMA_15G241300	spermidine hydroxycinnamoyl transferase	1.16779	0.0013	0.0490338	0.405786	0.737868	0.87923	2.01925	1.28206	1.48417
GLYMA_13G322500	xyloglucan endotransglucosylase/hydrolase 32	1.1641	5e-05	0.00452036	2.24424	0.620538	1.38143	5.71468	2.50388	1.74382
GLYMA_08G194100	phospholipase D alpha 4	1.16088	5e-05	0.00452036	0.564139	0.714271	0.900171	1.94822	2.39455	0.746151
GLYMA_06G074300	CHY-type/CTCHY-type/RING-type Zinc finger protein	1.1592	5e-05	0.00452036	1.42504	0.98445	1.16762	3.90476	1.90265	2.80305
GLYMA_07G010900	phospholipase D alpha 4	1.15574	5e-05	0.00452036	1.30575	1.07072	1.59841	3.40188	3.21252	2.62923
GLYMA_04G020500	Major facilitator superfamily protein	1.15434	5e-05	0.00452036	1.58171	2.16123	1.80141	6.64567	3.06896	3.38365
GLYMA_02G228300	mitogen-activated protein kinase kinase kinase 14	1.15363	5e-05	0.00452036	1.99233	1.75688	1.07822	8.43141	1.58671	1.52867
GLYMA_03G226800	cytochrome P450, family 72, subfamily A, polypeptide 7	1.1518	5e-05	0.00452036	1.3927	1.56545	1.70331	4.01956	4.25641	2.65755
GLYMA_10G224300		1.14967	0.00015	0.0108489	3.54463	2.84158	2.96126	6.84703	8.61445	6.45414
GLYMA_11G119000		1.14388	0.00025	0.0153581	2.91773	2.66162	2.12022	5.18312	5.6501	7.26543
GLYMA_08G060500	S-locus lectin protein kinase family protein	1.14045	0.0001	0.0079362	0.54185	0.47677	0.417554	1.90181	0.799658	0.668936
GLYMA_03G226000	Glycosyl hydrolase superfamily protein	1.13368	5e-05	0.00452036	3.76467	3.65312	3.29015	14.0583	5.87642	4.80765
GLYMA_02G293900	glycosyl hydrolase 9B8	1.12766	0.0001	0.0079362	0.920768	0.860814	1.44298	3.14164	2.19255	2.02224
GLYMA_17G005200	Plant protein of unknown function (DUF827)	1.12561	5e-05	0.00452036	0.670567	0.920141	1.16747	1.34415	3.01704	1.9482
GLYMA_04G184400	SKP1/ASK-interacting protein 16	1.12519	0.00085	0.0365844	1.16116	1.35919	1.02187	1.78902	3.47202	2.98684
GLYMA_15G115300	Cystatin/monellin superfamily protein	1.12504	5e-05	0.00452036	3.65573	3.35647	2.67994	2.85693	8.25039	11.3387
GLYMA_13G259500	Arabidopsis thaliana gibberellin 2-oxidase 1	1.12183	0.00015	0.0108489	1.87843	1.31984	0.997255	6.31693	1.69938	1.74389
GLYMA_11G197400	cytochrome p450 79a2	1.11936	0.0001	0.0079362	1.05262	0.501086	1.26572	2.36934	1.48691	2.49407
GLYMA_12G196200	B-box type zinc finger family protein	1.09335	5e-05	0.00452036	5.14027	5.4816	5.36527	19.3451	6.77729	10.0846
GLYMA_03G186900	UDP-glucosyl transferase 73C2	1.08254	5e-05	0.00452036	1.8653	1.44322	1.76048	3.80867	4.3341	3.15991
GLYMA_07G168500	2-oxoglutarate (2OG) and Fe(II)-dependent oxygenase superfamily protein	1.06781	5e-05	0.00452036	11.9692	9.9016	11.6804	32.2976	21.9428	19.9631
GLYMA_07G031000		1.06774	0.00035	0.0194261	3.11769	3.14976	2.62522	10.7358	4.32259	4.80763
GLYMA_11G144900	senescence-associated gene 12	1.06684	5e-05	0.00452036	7.38911	6.33307	5.38777	19.239	13.7395	9.60371
GLYMA_11G180800	NAD(P)-binding Rossmann-fold superfamily protein	1.06098	5e-05	0.00452036	2.79805	3.0359	3.64965	12.1623	4.89004	3.83375
GLYMA_09G123800	Caleosin-related family protein	1.05329	5e-05	0.00452036	66.2883	64.7687	60.6672	245.256	90.1095	94.3284
GLYMA_08G216600	Integrase-type DNA-binding superfamily protein	1.05129	0.00105	0.0427284	1.11203	1.64768	0.832137	1.75739	3.13733	3.10967
GLYMA_14G047400	Calcineurin-like metallo-phosphoesterase superfamily protein	1.03618	0.00035	0.0194261	1.7249	1.07207	1.21722	2.3256	2.67957	3.7345
GLYMA_14G035600	CRT (chloroquine-resistance transporter)-like transporter 3	1.03272	5e-05	0.00452036	1.46889	1.53501	1.62494	3.98969	2.71386	3.00916
GLYMA_16G043200	NAC domain containing protein 47	1.03024	5e-05	0.00452036	2.72018	3.02467	3.27481	11.3778	4.09309	4.0341
GLYMA_02G109800	NAC-like, activated by AP3/PI	1.02961	0.00035	0.0194261	1.48269	1.46068	0.790709	4.19393	1.64321	2.36315
GLYMA_09G042200	Plant invertase/pectin methylesterase inhibitor superfamily	1.00418	5e-05	0.00452036	6.14553	4.97498	6.58464	4.26501	20.719	12.2116
GLYMA_06G026700	ATP binding microtubule motor family protein	0.991766	5e-05	0.00452036	1.22507	1.12414	1.08434	1.51784	3.01433	2.68859
GLYMA_01G131400	saposin B domain-containing protein	0.989288	0.00085	0.0365844	0.755178	1.50789	1.61828	1.47028	3.17416	3.52971
GLYMA_20G174800	ATP-binding casette family G25	0.988271	0.0002	0.0130401	1.4399	0.852053	1.06542	2.2441	2.88657	1.88115
GLYMA_17G036300	cell wall / vacuolar inhibitor of fructosidase 1	0.974737	5e-05	0.00452036	6.17419	5.24631	6.10142	18.2102	7.39578	10.7749
GLYMA_16G116200	Transducin/WD40 repeat-like superfamily protein	0.973882	5e-05	0.00452036	4.24311	3.79485	4.99266	7.94598	9.2107	9.65523
GLYMA_03G187000	UDP-glucosyl transferase 73C1	0.970672	5e-05	0.00452036	5.21238	6.50754	6.62285	15.3098	11.3944	11.3369
GLYMA_13G210500	ARM repeat superfamily protein	0.970512	0.00125	0.0477642	0.594467	0.489319	0.611224	1.08322	1.2748	1.13566
GLYMA_08G117200	Protein kinase superfamily protein	0.969473	0.0002	0.0130401	1.52754	1.0051	1.01614	1.74357	3.05374	2.62377
GLYMA_14G085600	Granulin repeat cysteine protease family protein	0.964139	5e-05	0.00452036	8.80531	7.77952	8.28357	30.3187	7.48442	13.6263
GLYMA_05G200000	Sec14p-like phosphatidylinositol transfer family protein	0.952311	0.0001	0.0079362	2.84057	2.33279	2.94656	11.7851	2.45636	2.42348
GLYMA_13G166200	EIN3-binding F box protein 1	0.950018	5e-05	0.00452036	1.82985	2.05653	2.27748	4.31031	3.49034	4.76651
GLYMA_16G200300	Peroxidase superfamily protein	0.94529	0.0001	0.0079362	4.27568	3.55873	5.02875	7.7347	9.49486	8.73196
GLYMA_13G231100	alpha/beta-Hydrolases superfamily protein	0.94472	0.00075	0.0336426	0.68694	1.15463	1.54257	2.63323	2.84498	1.34962
GLYMA_07G090400		0.941537	0.00085	0.0365844	0.784171	0.929471	1.26479	2.05989	2.02847	1.90981
GLYMA_18G051200	Late embryogenesis abundant (LEA) hydroxyproline-rich glycoprotein family	0.939742	0.0003	0.0175683	2.77605	2.26082	2.08903	3.57459	6.11479	4.78643
GLYMA_10G090600	Copper amine oxidase family protein	0.938263	5e-05	0.00452036	5.34353	5.30776	8.16688	20.7149	8.6681	8.48238
GLYMA_11G234400	PLAC8 family protein	0.931231	0.00065	0.0300009	1.04439	0.776584	0.733722	1.81031	1.51273	1.84183
GLYMA_03G216300	sucrose synthase 3	0.927388	5e-05	0.00452036	3.92836	2.8302	4.28307	7.28659	7.67507	6.82568
GLYMA_11G217800	ARM repeat superfamily protein	0.915447	5e-05	0.00452036	3.82347	3.1532	3.10425	7.94062	5.50964	6.69772
GLYMA_11G055700	zeaxanthin epoxidase (ZEP) (ABA1)	0.915124	5e-05	0.00452036	1.75016	1.10552	1.79944	3.20358	2.75933	3.23972
GLYMA_06G303300	Late embryogenesis abundant (LEA) hydroxyproline-rich glycoprotein family	0.914703	5e-05	0.00452036	8.90705	9.78334	9.67624	30.1086	13.9693	12.6483
GLYMA_20G129900	Plant basic secretory protein (BSP) family protein	0.912887	0.00015	0.0108489	2.51415	1.26329	2.60255	8.73581	1.86352	1.96012
GLYMA_19G046600	Ribulose bisphosphate carboxylase (small chain) family protein	0.912211	5e-05	0.00452036	761.445	709.556	800.174	864.086	675.897	668.154
GLYMA_08G216500	H(+)-ATPase 9	0.909769	5e-05	0.00452036	1.56931	1.45452	0.80634	1.76331	3.14635	2.67367
GLYMA_08G088400	cellulose synthase A4	0.888315	0.00025	0.0153581	1.03255	0.692872	0.63268	2.08102	1.30192	1.25311
GLYMA_05G159400	Protein kinase superfamily protein	0.88326	0.0012	0.0463076	1.04048	1.19101	1.12114	2.3249	2.36538	2.11809
GLYMA_17G127900		0.879746	5e-05	0.00452036	2.29434	1.6402	3.11752	4.21481	4.91491	4.37069
GLYMA_16G106400	Plant protein of unknown function (DUF946)	0.871362	5e-05	0.00452036	2.73848	2.393	3.11195	5.90614	6.42609	3.51649
GLYMA_03G040600	PYRIMIDINE 4	0.867282	5e-05	0.00452036	3.25615	2.23302	3.31592	5.88247	5.84967	4.77098
GLYMA_15G118000	microtubule-associated proteins 70-5	0.867146	0.00055	0.0264649	1.35609	0.791769	0.697741	1.95968	2.05064	1.46296
GLYMA_06G223600	heptahelical transmembrane protein2	0.864891	5e-05	0.00452036	2.91508	2.97928	3.32703	2.39732	7.81869	7.45796
GLYMA_17G242400	alpha-amylase-like	0.863299	0.00045	0.0230776	1.50101	2.37954	2.02653	5.50069	3.49722	2.46333
GLYMA_19G081400	Domain of unknown function (DUF23)	0.861212	0.0012	0.0463076	1.47219	1.54037	0.843929	1.35665	3.5072	2.63933
GLYMA_01G060300	ABI five binding protein 3	0.860302	0.0003	0.0175683	1.38829	1.23625	1.5631	2.1418	2.64744	3.20088
GLYMA_18G057900	NAD(P)-binding Rossmann-fold superfamily protein	0.858004	0.0006	0.0282129	5.18338	5.56358	6.90472	17.0389	10.2917	5.94252
GLYMA_01G219400	glutathione peroxidase 6	0.857411	0.00015	0.0108489	4.55685	5.66683	7.31842	10.4895	11.9764	10.4135
GLYMA_11G131800	AGC (cAMP-dependent, cGMP-dependent and protein kinase C) kinase family protein	0.856226	0.00115	0.0455301	1.15738	1.50371	1.47088	3.05919	2.61415	2.2488
GLYMA_13G270100	D-mannose binding lectin protein with Apple-like carbohydrate-binding domain	0.855678	5e-05	0.00452036	12.1347	14.0334	17.7873	42.6492	20.8476	20.26
GLYMA_08G337100	Chaperone DnaJ-domain superfamily protein	0.847771	0.0001	0.0079362	1.8834	1.3792	2.06708	6.31446	1.69997	2.06939
GLYMA_04G240700	TRICHOME BIREFRINGENCE-LIKE 7	0.844095	5e-05	0.00452036	3.91774	3.30188	3.14648	11.8268	3.53435	4.41982
GLYMA_15G252200	glutathione S-transferase TAU 19	0.842768	5e-05	0.00452036	2.85735	1.95116	3.10286	6.8291	4.29156	3.74485
GLYMA_03G185100	Major facilitator superfamily protein	0.839655	0.00045	0.0230776	1.57001	1.23015	1.06744	3.01774	2.2943	2.04419
GLYMA_07G011600	multidrug resistance-associated protein 6	0.839621	0.0011	0.0440981	0.351892	0.538204	0.707926	1.01679	1.17499	0.807029
GLYMA_05G003200	cytochrome P450, family 96, subfamily A, polypeptide 1	0.838696	5e-05	0.00452036	5.44985	4.2758	4.91465	14.7718	7.46101	5.4433
GLYMA_17G211700	Protein kinase superfamily protein	0.8377	5e-05	0.00452036	2.43064	1.94177	2.79002	4.81857	3.77563	4.96997
GLYMA_05G166900	cytochrome P450, family 716, subfamily A, polypeptide 1	0.820803	0.00055	0.0264649	1.1159	1.44861	1.32405	2.44361	2.25559	2.58643
GLYMA_20G170300	Protein kinase superfamily protein	0.815951	0.00035	0.0194261	2.04387	2.73804	2.24191	6.2055	3.1148	3.61713
GLYMA_06G195000	expansin A15	0.815713	0.0004	0.0212917	2.80706	1.78867	3.71863	4.25822	5.33912	5.59822
GLYMA_19G015200	cytochrome P450, family 82, subfamily C, polypeptide 4	0.808629	5e-05	0.00452036	13.5937	14.918	13.487	39.9945	24.2394	17.0232
GLYMA_13G092500	trehalose phosphatase/synthase 11	0.80396	0.0008	0.035078	1.12763	0.976141	1.16018	3.11979	1.46318	1.43357
GLYMA_11G194500	AMP-dependent synthetase and ligase family protein	0.802742	0.0007	0.0316834	1.22632	1.45337	1.61393	4.22143	1.71423	2.01587
GLYMA_14G060700	Transmembrane amino acid transporter family protein	0.796196	5e-05	0.00452036	2.33851	1.87909	2.09498	4.9356	2.928	3.67115
GLYMA_03G036000	Protein kinase superfamily protein	0.79311	0.00015	0.0108489	2.58141	2.85793	2.1242	5.18589	4.4652	4.32825
GLYMA_03G186300	phosphatidyl inositol monophosphate 5 kinase	0.792316	5e-05	0.00452036	2.37347	1.89011	2.01577	6.5958	1.9814	2.94885
GLYMA_07G229000	expansin A15	0.791632	5e-05	0.00452036	9.6511	8.00149	10.0859	15.8626	16.5732	18.1116
GLYMA_08G193500	beta galactosidase 1	0.791316	5e-05	0.00452036	8.4695	7.56599	8.31519	22.8666	9.91806	11.4277
GLYMA_11G147900	beta-galactosidase 8	0.789686	5e-05	0.00452036	3.7392	3.07437	4.20736	7.32806	7.4109	5.32655
GLYMA_14G159500		0.788251	0.0005	0.0247726	5.75894	4.46892	10.0608	10.5343	12.0099	13.7095
GLYMA_14G038600	Ankyrin repeat family protein	0.787653	5e-05	0.00452036	2.87305	3.37504	3.80864	5.82067	5.87188	6.61915
GLYMA_02G070000	NAC domain containing protein 47	0.785543	5e-05	0.00452036	4.94964	5.1782	4.6599	10.7975	7.48015	8.79214
GLYMA_04G222100	expansin A8	0.776353	5e-05	0.00452036	17.4396	16.339	14.8878	29.2979	29.2157	29.8174
GLYMA_10G019000	multidrug resistance-associated protein 4	0.772405	5e-05	0.00452036	10.8031	9.787	12.6057	25.5787	18.4204	15.7638
GLYMA_11G070200	NmrA-like negative transcriptional regulator family protein	0.772013	5e-05	0.00452036	7.95443	6.51243	9.87728	15.2866	17.075	11.1448
GLYMA_08G080600	FAD-binding Berberine family protein	0.771377	5e-05	0.00452036	6.73887	6.97276	8.57105	16.4438	13.4565	10.1427
GLYMA_06G133800	homeobox 7	0.770517	5e-05	0.00452036	4.0549	4.16997	3.74918	11.7607	4.69153	5.31437
GLYMA_16G220600		0.770209	0.0001	0.0079362	2.37209	2.34307	3.25932	4.52064	4.33889	5.48053
GLYMA_04G021000	DC1 domain-containing protein	0.766946	5e-05	0.00452036	12.346	11.0704	13.5508	21.8564	22.0423	22.3122
GLYMA_01G217700	osmotin 34	0.76525	0.00015	0.0108489	8.24353	5.7156	10.0909	18.0818	7.46383	17.1619
GLYMA_15G154100	2-oxoglutarate (2OG) and Fe(II)-dependent oxygenase superfamily protein	0.764755	5e-05	0.00452036	31.522	26.2565	32.5714	50.2809	43.5921	67.9056
GLYMA_17G004700	C2 calcium/lipid-binding and GRAM domain containing protein	0.76356	0.00025	0.0153581	1.37715	1.12599	1.37399	1.3634	3.28848	2.27508
GLYMA_05G164500	16S rRNA processing protein RimM family	0.763368	0.0002	0.0130401	1.88134	1.56158	1.56791	2.49066	3.82306	2.71578
GLYMA_11G230800	2-oxoglutarate (2OG) and Fe(II)-dependent oxygenase superfamily protein	0.759814	0.00065	0.0300009	2.61803	1.29336	1.87814	7.01249	1.50618	1.79692
GLYMA_06G014700	xylem cysteine peptidase 2	0.757956	5e-05	0.00452036	12.0956	10.5385	16.6278	27.2891	22.898	18.8671
GLYMA_16G212500	Kunitz family trypsin and protease inhibitor protein	0.757555	5e-05	0.00452036	101.235	106.103	97.0232	151.419	200.111	193.83
GLYMA_10G213100	IQ-domain 2	0.756353	0.0004	0.0212917	1.30635	1.59722	1.50331	1.73671	3.65526	2.50733
GLYMA_08G087900	Pectin lyase-like superfamily protein	0.75395	5e-05	0.00452036	7.22352	7.43004	7.3021	14.655	9.01359	15.5967
GLYMA_14G004500	Protein kinase superfamily protein	0.75196	5e-05	0.00452036	1.85331	2.39076	1.49399	4.84009	3.16829	2.60877
GLYMA_06G319700	Leucine-rich repeat (LRR) family protein	0.750868	5e-05	0.00452036	46.915	41.932	47.5594	103.576	70.51	68.2931
GLYMA_14G031000	glutathione S-transferase PHI 9	0.749453	5e-05	0.00452036	40.1289	34.0447	38.077	102.7	46.7052	49.997
GLYMA_07G107000	DNAse I-like superfamily protein	0.748195	5e-05	0.00452036	6.29351	5.30408	6.12774	15.6532	6.31675	9.43751
GLYMA_13G189700	nodulin MtN21 /EamA-like transporter family protein	0.747359	5e-05	0.00452036	3.06466	2.36361	2.94646	8.18512	2.61638	4.17823
GLYMA_03G220400	Plant invertase/pectin methylesterase inhibitor superfamily protein	0.743997	5e-05	0.00452036	10.8702	13.1444	11.4435	12.2731	26.8263	23.8556
GLYMA_16G215600	ARF-GAP domain 15	0.743962	0.00025	0.0153581	2.8061	2.38508	1.86664	2.32973	5.3032	5.05406
GLYMA_11G226000	proline transporter 1	0.741299	0.00085	0.0365844	1.93099	1.27627	2.26656	3.69288	3.00357	2.76025
GLYMA_15G101600	F-box and associated interaction domains-containing protein	0.740145	0.00105	0.0427284	1.01349	1.1373	1.38125	2.17386	1.84925	2.18659
GLYMA_12G132800	fatty alcohol oxidase 3	0.739466	5e-05	0.00452036	5.96196	5.50128	4.36204	13.5324	7.47352	7.16171
GLYMA_10G229500	F-box family protein	0.738714	0.00105	0.0427284	2.41906	1.90419	1.77804	2.70103	4.12068	3.42373
GLYMA_13G222000	P-glycoprotein 9	0.737058	0.00015	0.0108489	1.16915	1.25912	1.41188	1.87366	2.65877	2.21314
GLYMA_05G003900	Raffinose synthase family protein	0.736282	5e-05	0.00452036	7.02943	5.74204	7.90171	11.4717	12.2766	12.3891
GLYMA_17G044300	lysine-ketoglutarate reductase/saccharopine dehydrogenase bifunctional enzyme	0.731893	5e-05	0.00452036	13.9564	11.8859	18.3662	31.6638	22.7729	22.5196
GLYMA_05G125800	FAD-binding Berberine family protein	0.731169	5e-05	0.00452036	4.26493	3.71023	4.32844	8.45692	6.82093	6.26308
GLYMA_17G153300	nitrate transporter 1.5	0.730479	5e-05	0.00452036	5.82599	6.25964	6.25753	11.4455	11.5239	9.25055
GLYMA_17G105100	Protein kinase superfamily protein with octicosapeptide/Phox/Bem1p domain	0.728164	5e-05	0.00452036	1.37605	0.969257	1.6523	2.25463	2.27024	2.42596
GLYMA_05G161600	glutathione S-transferase tau 7	0.728135	5e-05	0.00452036	5.40517	6.46272	8.3299	12.2062	12.6407	10.29
GLYMA_19G114700		0.724143	0.00025	0.0153581	41.0179	36.3097	41.0026	79.6801	60.0244	66.6637
GLYMA_14G181600	Chaperone DnaJ-domain superfamily protein	0.721604	5e-05	0.00452036	2.22017	1.85661	2.30939	3.62333	3.57924	3.87948
GLYMA_03G128100	phosphatidyl inositol monophosphate 5 kinase 4	0.71824	0.0002	0.0130401	1.60812	1.89213	1.60624	1.687	3.63613	3.59678
GLYMA_04G254300	serine hydroxymethyltransferase 7	0.716382	5e-05	0.00452036	2.09182	2.27837	2.12298	4.92039	3.57954	2.8353
GLYMA_02G303300	seed imbibition 1	0.714635	5e-05	0.00452036	3.52881	2.83879	3.83455	5.4228	6.02476	6.19852
GLYMA_20G168500	Integrase-type DNA-binding superfamily protein	0.712517	5e-05	0.00452036	14.1902	9.98962	11.5614	23.8183	17.4327	20.5697
GLYMA_09G038600	beta-xylosidase 1	0.711457	5e-05	0.00452036	10.7438	11.1257	12.3654	31.9566	12.2121	15.126
GLYMA_13G030300	lipoxygenase 2	0.709173	0.0002	0.0130401	1.92745	1.51976	1.48605	3.39833	2.1859	3.00419
GLYMA_11G171400	glutamine-dependent asparagine synthase 1	0.708471	5e-05	0.00452036	19.2008	18.7597	20.6947	30.897	36.63	33.6093
GLYMA_20G104900	Transcription factor jumonji (jmjC) domain-containing protein	0.705344	5e-05	0.00452036	1.5567	1.44094	3.27958	3.7801	2.60431	4.1893
GLYMA_13G115500	lysine-ketoglutarate reductase/saccharopine dehydrogenase bifunctional enzyme	0.702464	5e-05	0.00452036	11.9897	12.1335	13.1463	26.1726	18.8077	19.051
GLYMA_07G073500		0.700606	5e-05	0.00452036	3.03834	3.82544	3.69553	5.43016	6.78417	5.77887
GLYMA_16G016400	NAC domain containing protein 62	0.699756	5e-05	0.00452036	15.4587	11.8656	20.0795	28.4151	25.7746	25.9942
GLYMA_13G224400	Dynamin related protein 4C	0.699435	5e-05	0.00452036	8.07443	6.52156	10.6187	15.4919	15.4179	11.7639
GLYMA_17G101400	expansin A15	0.698992	5e-05	0.00452036	23.2486	17.1551	17.0535	28.7808	37.7044	32.5254
GLYMA_10G149500	kinesin 4	0.69803	5e-05	0.00452036	1.50297	1.77715	1.69605	1.60389	4.17537	2.79474
GLYMA_15G141500		0.697771	5e-05	0.00452036	27.8888	25.9318	31.8902	61.3662	43.6974	41.3784
GLYMA_02G213200		0.696931	0.0003	0.0175683	12.9231	10.6967	11.6105	11.5089	27.8457	20.8426
GLYMA_06G036000	Leucine-rich repeat (LRR) family protein	0.69653	5e-05	0.00452036	17.7104	15.439	22.4017	19.0367	44.2357	30.8694
GLYMA_11G085900	Transducin/WD40 repeat-like superfamily protein	0.696086	5e-05	0.00452036	3.58611	3.12678	4.80146	6.77215	5.91173	6.85632
GLYMA_02G165300	Pyruvate kinase family protein	0.694509	5e-05	0.00452036	20.2241	15.7318	30.4206	39.0027	37.7646	35.726
GLYMA_05G029900	nitrate transporter 1:2	0.693966	5e-05	0.00452036	22.0079	21.1076	30.4347	51.1192	40.3088	33.6968
GLYMA_08G050700	MATE efflux family protein	0.691547	0.0002	0.0130401	4.23105	3.81141	2.81065	5.50945	6.91253	6.60519
GLYMA_18G265800	UDP-Glycosyltransferase superfamily protein	0.691467	5e-05	0.00452036	3.94165	3.14036	5.15707	6.69215	6.34605	7.60606
GLYMA_05G030400	Major facilitator superfamily protein	0.685953	0.0006	0.0282129	2.10102	1.36336	2.72785	3.94364	3.5107	2.92153
GLYMA_15G021100	actin binding protein family	0.68525	0.00045	0.0230776	1.8021	2.54063	2.06828	4.2646	2.97903	3.79659
GLYMA_06G110600	flavonol synthase 1	0.681872	5e-05	0.00452036	11.3403	13.629	15.3163	9.50378	31.1498	27.1408
GLYMA_18G051600	Kinase interacting (KIP1-like) family protein	0.681443	0.0001	0.0079362	3.79902	3.84525	3.46643	3.50687	7.86177	7.50258
GLYMA_12G098900	aconitase 3	0.680666	5e-05	0.00452036	4.36891	4.21279	3.97321	8.66936	6.29213	6.72749
GLYMA_14G138300	arabinose kinase	0.675335	5e-05	0.00452036	7.03875	6.54405	8.35336	17.7951	10.3779	8.92057
GLYMA_18G212200	SOS3-interacting protein 1	0.675204	0.00115	0.0455301	0.812361	0.931243	1.05387	1.64058	1.6129	1.44217
GLYMA_20G234600	homolog of yeast sucrose nonfermenting 4	0.675088	0.00055	0.0264649	3.77693	4.22103	4.39383	7.1381	7.07566	6.7675
GLYMA_07G126800	CCCH-type zinc finger family protein	0.67248	0.0001	0.0079362	5.12613	2.82422	5.16705	6.21126	7.7795	7.81496
GLYMA_17G115300	Major facilitator superfamily protein	0.672321	5e-05	0.00452036	4.83165	4.32894	6.29218	9.41613	9.29524	7.08954
GLYMA_13G245100	bifunctional nuclease i	0.670802	0.0001	0.0079362	11.8157	10.4991	9.48454	20.277	17.4841	16.1514
GLYMA_08G255800	S-adenosylmethionine decarboxylase	0.669346	5e-05	0.00452036	11.8698	10.0563	9.62169	24.79	13.2939	15.1584
GLYMA_05G024400	Protein kinase superfamily protein	0.668625	0.00015	0.0108489	2.03132	2.23055	2.49216	3.30815	3.37282	4.51117
GLYMA_18G066000	phosphate transporter 4;1	0.665527	0.00065	0.0300009	3.23982	2.14519	2.47617	5.26401	4.24096	3.44626
GLYMA_03G034000	basic helix-loop-helix (bHLH) DNA-binding superfamily protein	0.665224	5e-05	0.00452036	12.7475	11.144	10.6522	20.7887	16.6637	20.9096
GLYMA_05G129100		0.66417	0.0004	0.0212917	3.63484	3.2417	3.92731	6.44656	6.09965	4.92522
GLYMA_19G009100	formate dehydrogenase	0.663869	0.00015	0.0108489	4.34062	4.39351	6.24026	10.2872	6.2728	8.0349
GLYMA_16G136600	disease resistance protein (TIR-NBS-LRR class), putative	0.663745	0.0003	0.0175683	1.21325	0.993591	1.87452	2.39983	2.46479	1.86084
GLYMA_18G222900	cytochrome P450, family 76, subfamily C, polypeptide 4	0.662269	0.0001	0.0079362	4.80289	4.29494	5.3554	9.07206	8.51221	6.48718
GLYMA_09G225000	purple acid phosphatase 27	0.661774	0.0007	0.0316834	1.35899	1.60766	2.27573	2.74599	3.15774	2.82033
GLYMA_10G248900	Haloacid dehalogenase-like hydrolase (HAD) superfamily protein	0.660049	0.00025	0.0153581	11.0789	8.31493	13.9148	24.9913	15.1556	15.3228
GLYMA_08G318400	GDSL-like Lipase/Acylhydrolase superfamily protein	0.659768	5e-05	0.00452036	14.8094	13.7069	16.2726	26.4478	22.39	25.6471
GLYMA_06G021200	DC1 domain-containing protein	0.658663	5e-05	0.00452036	30.8665	25.6885	30.9599	46.0172	53.4051	46.0249
GLYMA_01G172600	NmrA-like negative transcriptional regulator family protein	0.65803	5e-05	0.00452036	19.5952	14.0291	20.3951	35.939	21.6166	31.993
GLYMA_16G157000	sucrose-proton symporter 2	0.651089	5e-05	0.00452036	18.9418	20.2697	20.3676	20.3929	40.8379	34.0522
GLYMA_09G087200	inositol transporter 2	0.650455	5e-05	0.00452036	4.16236	4.61478	6.61346	11.2091	5.83899	8.15212
GLYMA_05G173400	Cellulase (glycosyl hydrolase family 5) protein	0.650056	5e-05	0.00452036	5.63176	6.79973	7.28441	13.4713	10.4161	8.80684
GLYMA_15G257300	2-oxoglutarate (2OG) and Fe(II)-dependent oxygenase superfamily protein	0.648265	0.0001	0.0079362	4.98062	3.75473	4.94234	6.49221	6.62228	9.41155
GLYMA_15G014000	sulfate transporter 3;4	0.647167	0.00025	0.0153581	3.07602	2.00454	2.44168	6.748	2.23508	3.66033
GLYMA_13G339800	MATE efflux family protein	0.643763	5e-05	0.00452036	12.6483	13.3219	16.8067	23.7001	22.8027	22.434
GLYMA_07G164300	Leucine-rich repeat (LRR) family protein	0.643756	5e-05	0.00452036	7.05699	7.31305	8.52999	9.50238	14.7465	13.4088
GLYMA_06G173400	glucan synthase-like 8	0.643439	0.00015	0.0108489	6.48102	4.8712	7.30346	12.3804	8.73235	9.36458
GLYMA_17G107300	Octicosapeptide/Phox/Bem1p (PB1) domain-containing protein / tetratricopeptide repeat (TPR)-containing protein	0.643187	0.0003	0.0175683	1.02449	0.87723	0.816164	1.65874	1.45542	1.3877
GLYMA_04G147000	EIN3-binding F box protein 1	0.64221	0.0003	0.0175683	2.06358	2.0072	2.09908	3.94616	3.03403	3.20399
GLYMA_20G151500	ATP sulfurylase 1	0.641602	5e-05	0.00452036	24.0904	23.3309	24.7582	49.0907	34.5903	35.465
GLYMA_07G029900	post-illumination chlorophyll fluorescence increase	0.641043	5e-05	0.00452036	5.64726	5.85331	5.60411	9.62129	9.32941	9.39277
GLYMA_19G069300	Protein kinase superfamily protein	0.640174	0.00095	0.0399091	1.30577	1.49856	1.97666	2.94734	2.24802	2.65929
GLYMA_02G059200	Protein of unknown function (DUF607)	0.639521	0.00015	0.0108489	3.6839	3.5052	2.66777	6.56158	5.02315	4.79834
GLYMA_13G062000	NAC domain containing protein 100	0.639444	5e-05	0.00452036	5.55013	6.03635	4.66336	11.6738	7.73285	7.58652
GLYMA_03G122500	Major facilitator superfamily protein	0.638826	0.00035	0.0194261	3.19808	3.14477	3.86004	5.20441	5.76361	5.7439
GLYMA_17G187600	dehydrin family protein	0.637267	5e-05	0.00452036	12.3413	11.1251	10.4951	18.3453	16.1603	21.4839
GLYMA_19G026200	CDC2C	0.637095	5e-05	0.00452036	4.05693	5.07243	3.74526	4.42891	9.48666	7.41287
GLYMA_03G040100	lipid transfer protein 1	0.635228	5e-05	0.00452036	21.3179	18.2375	20.9779	31.162	25.7303	42.2628
GLYMA_20G213100	FAD-binding Berberine family protein	0.634055	0.0001	0.0079362	3.39991	3.48629	3.00863	5.09304	5.73541	5.47727
GLYMA_20G162800	Homeodomain-like superfamily protein	0.63143	5e-05	0.00452036	7.5077	10.6865	9.26687	12.2575	17.5026	15.7742
GLYMA_05G133400	Pectin lyase-like superfamily protein	0.628411	0.0001	0.0079362	4.2917	3.41567	3.50469	7.03245	4.49538	6.85013
GLYMA_10G297000		0.628183	0.00055	0.0264649	27.6599	25.2902	67.1877	80.1467	59.9868	51.0815
GLYMA_18G090600	EPS15 homology domain 1	0.626235	0.0001	0.0079362	4.70129	6.28653	5.62594	5.34007	11.4469	10.2211
GLYMA_14G120300	Nodulin MtN3 family protein	0.622143	0.0004	0.0212917	4.49915	5.30435	4.77705	6.93375	11.0364	6.01917
GLYMA_10G172200	UDP-Glycosyltransferase superfamily protein	0.618004	5e-05	0.00452036	6.20056	6.18524	7.6428	9.33478	14.8788	9.0241
GLYMA_04G250600	nodulin MtN21 /EamA-like transporter family protein	0.617481	0.0001	0.0079362	6.93206	5.67729	6.44471	15.9167	6.10538	9.17381
GLYMA_19G187400	UDP-glucosyl transferase 73C2	0.617053	0.00065	0.0300009	3.00054	3.22969	4.86716	6.80561	4.37459	6.68296
GLYMA_16G037900		0.616618	5e-05	0.00452036	82.6125	73.4347	82.3903	155.629	104.574	125.888
GLYMA_14G026400	citrate synthase 3	0.616166	0.00025	0.0153581	3.81766	2.86114	5.00173	8.04198	4.95107	5.62921
GLYMA_15G003500	NRAMP metal ion transporter 6	0.615929	0.00105	0.0427284	2.57616	1.72582	2.26238	4.51041	2.36967	3.7753
GLYMA_11G233900	arogenate dehydrogenase	0.615912	0.0009	0.0382669	6.36823	5.09936	7.14523	15.4462	7.98505	6.88198
GLYMA_13G361200	AUX/IAA transcriptional regulator family protein	0.615229	0.0007	0.0316834	11.9837	9.2885	10.1426	19.3265	10.5871	20.6703
GLYMA_06G181000	ARM repeat superfamily protein	0.614092	0.00035	0.0194261	3.91609	2.98598	5.95638	6.41564	6.07596	7.447
GLYMA_03G226200		0.613356	0.00015	0.0108489	1.72906	1.59123	2.42001	2.93023	2.98355	3.21195
GLYMA_U008200	Protein of unknown function (DUF1997)	0.611419	0.0009	0.0382669	5.10221	4.5605	3.65572	8.2618	7.29242	5.70079
GLYMA_09G069800	Cysteine proteinases superfamily protein	0.608794	0.0002	0.0130401	84.1284	75.6113	97.7682	133.927	155.734	121.868
GLYMA_10G142600	phytochrome interacting factor 3	0.608152	0.00015	0.0108489	3.98054	3.86359	3.46638	6.92882	4.87182	6.71732
GLYMA_15G172500	homology to ABI1	0.607044	0.0008	0.035078	2.89752	2.22288	2.75501	3.752	4.46125	4.43432
GLYMA_18G071700	amino acid permease 7	0.60674	0.00045	0.0230776	2.59305	3.05259	3.53922	4.79957	5.11142	4.83796
GLYMA_03G248400	NAD(P)-linked oxidoreductase superfamily protein	0.604306	5e-05	0.00452036	61.8749	58.1575	68.086	102.04	100.02	100.61
GLYMA_14G090700	lipases;hydrolases, acting on ester bonds	0.603305	0.0002	0.0130401	1.48991	1.40214	1.69843	3.22057	2.11113	2.06687
GLYMA_06G130200		0.602254	0.00115	0.0455301	3.47734	4.00268	3.12135	6.98269	4.23394	5.94169
GLYMA_14G092800	gamma vacuolar processing enzyme	0.600909	5e-05	0.00452036	9.93047	9.57672	11.8344	24.6123	11.6153	13.9707
GLYMA_09G026900	FAD-binding Berberine family protein	0.599808	0.0003	0.0175683	3.36524	3.08706	5.19985	6.47811	6.32736	5.614
GLYMA_06G319500		0.598792	5e-05	0.00452036	4.82449	4.41331	7.6368	10.5125	9.49452	6.89448
GLYMA_04G049700	glycosyl hydrolase family 10 protein / carbohydrate-binding domain-containing protein	0.59742	0.00035	0.0194261	2.40816	2.93505	3.28565	5.73491	5.0179	3.00929
GLYMA_19G211900	alpha/beta-Hydrolases superfamily protein	0.593932	5e-05	0.00452036	12.6623	12.6121	13.2489	20.2262	20.5079	20.7074
GLYMA_09G208300	xyloglucan endotransglucosylase/hydrolase 30	0.593443	0.00025	0.0153581	7.47863	6.25753	4.79902	14.8279	6.40942	8.60843
GLYMA_06G235500	Tyrosine transaminase family protein	0.593414	0.00045	0.0230776	25.8542	26.6298	26.5499	54.119	37.3078	34.6818
GLYMA_05G077100	chloride channel B	0.590744	0.00015	0.0108489	4.88691	3.40884	5.0009	5.88907	8.7487	6.36759
GLYMA_19G212800	sucrose synthase 3	0.590287	5e-05	0.00452036	11.244	9.00999	13.1401	18.588	17.2621	16.9261
GLYMA_04G139400	Plant calmodulin-binding protein-related	0.588843	5e-05	0.00452036	2.97641	2.33106	3.50153	5.70948	3.95297	4.22478
GLYMA_06G204100	ABI five binding protein 3	0.586839	0.0004	0.0212917	16.5726	15.2742	19.3522	25.2676	27.6718	27.899
GLYMA_11G200200	Phototropic-responsive NPH3 family protein	0.586413	0.0001	0.0079362	11.0901	8.56548	15.6072	22.9633	14.0245	18.0463
GLYMA_03G101200	Fatty acid hydroxylase superfamily	0.586328	5e-05	0.00452036	16.1812	16.1114	20.7733	28.8098	26.1617	28.5042
GLYMA_15G107100	MATE efflux family protein	0.584215	5e-05	0.00452036	9.31571	9.73247	12.0677	16.1471	16.8855	15.8093
GLYMA_05G180100	acyl-CoA oxidase 2	0.584005	0.0012	0.0463076	2.37591	2.39616	2.51753	5.51986	3.07982	3.04423
GLYMA_13G186500	zinc induced facilitator-like 1	0.582949	0.0002	0.0130401	4.75961	4.65009	6.43923	10.4547	7.55972	6.76389
GLYMA_08G081700		0.58197	0.0001	0.0079362	14.1946	15.1355	15.2388	23.3845	23.5511	23.5421
GLYMA_20G008900	Leucine-rich repeat (LRR) family protein	0.581898	0.00015	0.0108489	2.9398	3.63044	3.39967	2.89302	7.40432	5.48652
GLYMA_11G196100	ABC transporter family protein	0.581571	0.0009	0.0382669	1.73274	1.33933	1.57044	1.31022	3.46271	2.51571
GLYMA_18G269200	methyl esterase 11	0.580398	0.00065	0.0300009	9.58548	8.95153	8.46829	13.145	14.7402	15.2133
GLYMA_02G050400	ATP binding microtubule motor family protein	0.580081	0.0013	0.0490338	1.59467	1.06624	1.27555	1.84863	2.26118	2.10506
GLYMA_14G030400	phytoene desaturation 1	0.579373	5e-05	0.00452036	12.2926	11.0509	12.1956	23.8871	17.8557	14.3607
GLYMA_11G175800	phosphate transporter 4;1	0.578904	0.0007	0.0316834	4.07	2.92899	3.98869	4.9548	5.98135	6.02592
GLYMA_11G211900	vascular plant one zinc finger protein	0.577632	5e-05	0.00452036	4.77898	5.02708	4.63766	7.60912	7.80858	7.3853
GLYMA_19G124500	alpha-L-arabinofuranosidase 1	0.576923	5e-05	0.00452036	6.10689	4.99914	7.42082	12.232	9.31359	7.38721
GLYMA_10G227400	multidrug resistance-associated protein 14	0.576457	0.0003	0.0175683	1.62863	1.57155	1.51453	2.71945	2.45974	2.26963
GLYMA_07G237300	cell wall / vacuolar inhibitor of fructosidase 1	0.574721	0.00045	0.0230776	15.5693	14.5244	13.3819	27.7053	20.3869	20.6284
GLYMA_01G241500	ethylene-dependent gravitropism-deficient and yellow-green-like 3	0.574008	0.0011	0.0440981	3.64944	3.54209	3.90768	5.62466	5.78274	6.02875
GLYMA_04G134700	protein kinases;ubiquitin-protein ligases	0.57161	0.0001	0.0079362	5.02796	3.84089	7.76938	9.33655	9.14138	6.98204
GLYMA_17G007400	Uncharacterised protein family (UPF0497)	0.571601	0.00015	0.0108489	64.3107	63.4949	68.2011	101.628	110.357	95.612
GLYMA_05G125900	FAD-binding Berberine family protein	0.570681	0.00015	0.0108489	5.65441	4.76966	4.71863	5.49941	9.16638	9.11284
GLYMA_15G142000		0.570595	5e-05	0.00452036	18.4122	24.4212	35.2696	41.5462	43.794	36.0078
GLYMA_07G103300	Bifunctional inhibitor/lipid-transfer protein/seed storage 2S albumin superfamily protein	0.570218	0.0013	0.0490338	8.3585	8.55987	7.63543	6.57375	17.5689	14.543
GLYMA_03G233100	kinesin 4	0.569837	0.0005	0.0247726	2.19643	2.19354	2.17188	1.79191	4.2736	4.23977
GLYMA_09G012800		0.567918	0.00055	0.0264649	8.98351	7.81639	9.09795	17.8103	11.2604	11.4475
GLYMA_01G041400	nitrate transporter 1.7	0.566681	5e-05	0.00452036	7.0991	6.07799	8.9463	14.9343	10.0539	9.36996
GLYMA_06G032900	Protein of unknown function (DUF620)	0.566421	0.00105	0.0427284	4.07974	3.55588	4.09138	3.33259	8.75512	6.43735
GLYMA_01G231800	Protein of unknown function (DUF506)	0.56464	5e-05	0.00452036	22.7427	21.3552	20.3621	26.6509	37.3448	36.9279
GLYMA_17G126500	Pectin lyase-like superfamily protein	0.562976	0.0002	0.0130401	18.1456	15.993	22.6434	36.3913	26.9732	24.7725
GLYMA_15G151300		0.561003	0.0006	0.0282129	14.1405	12.4673	12.463	26.0365	19.9008	15.118
GLYMA_12G241700	Signal transduction histidine kinase, hybrid-type, ethylene sensor	0.560974	0.0002	0.0130401	8.62211	7.78872	8.77889	13.9996	12.5025	12.7246
GLYMA_14G029100	sucrose phosphate synthase 3F	0.560197	5e-05	0.00452036	9.81284	8.15207	8.0584	18.3283	9.21869	13.142
GLYMA_16G071500		0.559918	0.00015	0.0108489	2.44758	2.45592	3.71978	5.62477	3.5866	4.11856
GLYMA_11G024100	glutathione peroxidase 6	0.556301	0.0008	0.035078	9.89514	12.2517	13.6228	21.3158	17.231	17.539
GLYMA_05G215600	Transmembrane amino acid transporter family protein	0.556134	0.00025	0.0153581	9.50205	7.46299	9.00802	16.6945	11.1802	13.1048
GLYMA_17G109700	sucrose phosphate synthase 1F	0.554959	0.0013	0.0490338	30.6625	29.272	36.0421	43.2961	58.4766	46.4608
GLYMA_16G154000	tubulin alpha-3	0.553966	0.00065	0.0300009	4.89398	4.66849	3.80435	4.01404	9.64516	7.1725
GLYMA_08G204500	Major facilitator superfamily protein	0.553499	0.0001	0.0079362	9.77472	9.86807	10.0071	12.5979	18.1634	15.1759
GLYMA_15G068600	bifunctional nuclease i	0.553419	0.00045	0.0230776	8.44973	7.00246	8.37831	16.3801	10.4113	10.1356
GLYMA_02G182900	calcium-dependent protein kinase 32	0.553057	5e-05	0.00452036	6.67866	6.95349	6.95745	6.80544	13.6259	11.498
GLYMA_10G209200	P-loop containing nucleoside triphosphate hydrolases superfamily protein	0.551794	0.00045	0.0230776	1.75426	2.90985	2.92724	3.64232	4.20981	3.9886
GLYMA_08G096200	nine-cis-epoxycarotenoid dioxygenase 5	0.55176	5e-05	0.00452036	16.1504	12.6496	15.6294	24.6653	21.441	22.478
GLYMA_05G076700	Cupredoxin superfamily protein	0.551261	0.0002	0.0130401	11.2232	11.786	17.5585	21.0936	23.2824	17.8028
GLYMA_09G198200	Transducin/WD40 repeat-like superfamily protein	0.551131	0.0001	0.0079362	12.6155	11.4898	14.5937	17.0663	22.384	19.8624
GLYMA_06G143300	expansin A8	0.550969	5e-05	0.00452036	49.6753	47.2815	40.787	73.6118	71.7163	68.9702
GLYMA_13G117300		0.550331	0.00045	0.0230776	57.1655	65.5763	57.5573	114.468	89.8561	76.2233
GLYMA_09G022500	Peroxidase superfamily protein	0.549523	5e-05	0.00452036	19.6415	18.7739	20.355	23.6897	38.9684	28.0629
GLYMA_17G134500	Tetratricopeptide repeat (TPR)-like superfamily protein	0.549006	0.0002	0.0130401	9.19948	9.46981	10.3117	12.7843	16.5604	15.3288
GLYMA_20G101400	aluminum-activated, malate transporter 12	0.548853	0.0005	0.0247726	8.51526	9.59871	8.66799	8.95252	17.2783	14.3565
GLYMA_17G240000	proteinaceous RNase P 1	0.548782	0.00035	0.0194261	3.3633	3.54308	4.23126	5.4285	5.33166	6.23436
GLYMA_03G179400		0.547762	0.00085	0.0365844	1.26701	1.45273	1.97209	2.09398	2.39942	2.69618
GLYMA_17G236800	Subtilase family protein	0.547128	0.00025	0.0153581	9.48566	9.01817	11.5966	29.0775	7.46747	9.84534
GLYMA_03G117600	squamosa promoter binding protein-like 9	0.545663	0.00095	0.0399091	4.01607	5.62231	4.11246	7.33172	6.98045	7.19623
GLYMA_10G198200		0.543627	5e-05	0.00452036	37.0185	25.0486	28.4113	51.8493	34.1694	53.2774
GLYMA_17G106600	serine-rich protein-related	0.542507	0.00035	0.0194261	6.48534	5.5728	6.84935	12.6065	7.18377	9.23586
GLYMA_10G223500	cellulose synthase 6	0.542276	0.0002	0.0130401	15.4777	13.9476	16.3272	24.898	23.6669	21.8204
GLYMA_13G112600	Transcriptional factor B3 family protein / auxin-responsive factor AUX/IAA-related	0.542104	0.00015	0.0108489	1.79803	1.628	1.88139	3.59564	2.43576	2.12641
GLYMA_16G047600	Integrase-type DNA-binding superfamily protein	0.541851	0.0012	0.0463076	1.55961	1.44006	1.24658	2.3209	1.85817	2.40399
GLYMA_06G301700	formin 3	0.541847	0.0011	0.0440981	1.53864	2.25743	1.51209	1.62624	3.25393	3.36301
GLYMA_05G220900	Leucine-rich repeat protein kinase family protein	0.541757	0.00015	0.0108489	6.99636	6.09981	6.65961	5.0772	14.2144	11.0071
GLYMA_10G047700	Glutathione S-transferase family protein	0.541178	5e-05	0.00452036	77.7237	73.6238	88.7498	113.785	133.761	112.083
GLYMA_12G174900	Putative lysine decarboxylase family protein	0.540704	0.0012	0.0463076	8.41995	8.10749	10.7233	16.3741	11.8202	13.9131
GLYMA_20G201500	Protein of unknown function (DUF810)	0.538388	0.00015	0.0108489	3.53305	3.50347	3.23359	2.54779	7.06983	6.16376
GLYMA_11G009500	Insulinase (Peptidase family M16) family protein	0.538012	0.00025	0.0153581	14.0189	12.251	16.336	19.9367	23.8665	21.2079
GLYMA_10G028900	sulfate transporter 3;1	0.537864	5e-05	0.00452036	21.3251	17.9537	22.8035	37.4196	28.9144	28.6852
GLYMA_12G177900	serine carboxypeptidase-like 48	0.53731	0.00025	0.0153581	17.7642	18.3696	21.4525	37.0011	28.5761	21.8596
GLYMA_01G175000	roline-rich extensin-like receptor kinase 4	0.536724	5e-05	0.00452036	7.17108	7.48033	6.98139	5.97386	15.427	11.6768
GLYMA_02G112400	eukaryotic elongation factor 5A-1	0.536279	5e-05	0.00452036	43.015	41.9741	43.6725	71.2523	63.3917	63.4413
GLYMA_11G029600	Sec1/munc18-like (SM) proteins superfamily	0.533571	0.0005	0.0247726	4.23618	2.97411	3.88933	6.04442	5.13368	5.65203
GLYMA_08G080900	FAD-binding Berberine family protein	0.532468	0.0002	0.0130401	7.18576	5.32056	6.76726	9.74893	9.23909	10.5931
GLYMA_03G247800	Malectin/receptor-like protein kinase family protein	0.532306	0.00015	0.0108489	5.78733	6.02221	5.58158	5.45439	11.6899	9.45685
GLYMA_15G011900	pleiotropic drug resistance 12	0.528632	0.0012	0.0463076	1.66735	1.31139	1.99828	2.7733	1.98158	2.76835
GLYMA_02G235900	expansin A8	0.527592	0.0001	0.0079362	16.4384	15.4272	14.5419	20.6707	27.2688	22.9122
GLYMA_02G014400		0.526646	0.0004	0.0212917	20.3392	22.9208	16.667	14.687	42.2871	34.9129
GLYMA_17G020600	pyruvate orthophosphate dikinase	0.52582	0.00015	0.0108489	4.97193	4.0765	6.30241	8.61734	6.88395	7.5931
GLYMA_04G213100	callose synthase 5	0.524362	0.00025	0.0153581	8.16741	8.48118	8.69967	7.23908	17.5398	13.5494
GLYMA_03G234100	Plant invertase/pectin methylesterase inhibitor superfamily	0.524195	0.0005	0.0247726	25.2029	26.9092	29.3112	22.3913	54.4678	46.5043
GLYMA_17G103700	H(+)-ATPase 8	0.522867	0.00025	0.0153581	10.0501	8.99708	9.75267	9.2762	19.4025	14.7659
GLYMA_02G183000	polygalacturonase abscission zone A. thaliana	0.521523	0.0008	0.035078	6.26592	5.79425	5.77008	9.84398	8.4854	8.26942
GLYMA_01G178500	Protein of unknown function (DUF607)	0.521199	0.0004	0.0212917	7.94855	7.82575	8.49203	13.0766	12.2509	11.4626
GLYMA_11G000500	UDP-glucosyl transferase 73B3	0.520773	0.0002	0.0130401	7.68762	7.49875	9.80287	10.9116	14.1705	12.5538
GLYMA_15G034600	MATE efflux family protein	0.519866	0.00095	0.0399091	3.93209	2.9962	3.78343	5.7288	4.58945	5.68993
GLYMA_09G027300	FAD-binding Berberine family protein	0.51737	0.0004	0.0212917	8.48681	9.39772	10.3514	7.39854	20.3782	14.7482
GLYMA_07G269000	C2 calcium/lipid-binding and GRAM domain containing protein	0.5166	0.0002	0.0130401	2.95144	2.74337	3.37377	3.20194	5.69553	4.71168
GLYMA_08G027000	cycloartenol synthase 1	0.515057	0.0003	0.0175683	26.6	26.252	27.6564	41.7549	44.4394	35.2681
GLYMA_13G240700	fatty acid desaturase family protein	0.514644	0.00025	0.0153581	15.4045	19.8365	13.5705	16.4991	32.9044	25.0012
GLYMA_09G284600	Major facilitator superfamily protein	0.514371	0.00025	0.0153581	43.5772	46.4373	41.4717	34.9285	76.54	57.74
GLYMA_17G113900	EIN3-binding F box protein 1	0.511881	0.0004	0.0212917	4.04387	3.43309	3.47065	5.62883	4.72178	6.16972
GLYMA_20G167500		0.511162	0.0002	0.0130401	36.8219	32.1411	35.9567	63.0865	48.9433	46.0701
GLYMA_07G196800	lipoxygenase 3	0.510764	0.0003	0.0175683	4.3644	3.30817	3.93783	7.32886	4.78845	5.33477
GLYMA_17G113500	Nucleoside transporter family protein	0.509921	0.0008	0.035078	6.64741	4.78484	6.85793	9.15673	8.09632	9.95209
GLYMA_14G118200	F-box/RNI-like superfamily protein	0.509394	0.0001	0.0079362	5.64149	5.55975	7.65669	10.636	8.45069	9.02245
GLYMA_20G144800	Haloacid dehalogenase-like hydrolase (HAD) superfamily protein	0.507795	0.0004	0.0212917	12.4785	12.8954	11.1878	19.9791	17.7048	17.8533
GLYMA_16G144200	Protein of unknown function (DUF1162)	0.505929	5e-05	0.00452036	2.5886	2.64709	3.49326	4.19349	4.39211	4.29092
GLYMA_10G023700		0.505711	0.0005	0.0247726	1.55511	1.58625	2.33894	2.63298	2.90165	2.60977
GLYMA_11G170300	glutamine-dependent asparagine synthase 1	0.505172	5e-05	0.00452036	13.1257	8.22099	13.3466	18.4906	19.524	14.2643
GLYMA_15G265500	Eukaryotic aspartyl protease family protein	0.504551	0.0002	0.0130401	7.2199	7.96363	9.80524	7.51728	17.0381	12.6647
GLYMA_13G212400	DUF679 domain membrane protein 2	0.50376	0.00035	0.0194261	15.4523	16.1985	16.0168	29.2316	22.5984	19.7621
GLYMA_17G027900	MATE efflux family protein	0.503687	0.00025	0.0153581	11.7338	10.0835	12.2549	12.7835	20.0932	17.9329
GLYMA_10G077900	HVA22-like protein J	0.501054	0.0008	0.035078	8.43282	10.4554	6.58989	7.58391	16.0735	14.7653
GLYMA_15G234700	UDP-glucosyl transferase 85A3	0.500841	5e-05	0.00452036	14.5936	15.6878	18.3806	30.7228	22.9575	18.9229
GLYMA_08G252600	auxin transport protein (BIG)	0.500635	0.00045	0.0230776	3.54147	3.27117	5.048	5.67694	5.98407	5.89108
GLYMA_19G231500	Plant invertase/pectin methylesterase inhibitor superfamily	0.500018	0.0009	0.0382669	24.6968	27.6922	25.5932	20.9472	52.3802	43.3699
GLYMA_03G238800	NAD(P)-binding Rossmann-fold superfamily protein	0.499195	0.00035	0.0194261	14.9009	13.4107	13.7714	27.4913	17.9287	19.2888
GLYMA_15G012100	gibberellin 3-oxidase 1	0.498756	0.0002	0.0130401	23.4274	19.2077	24.4402	30.6238	24.8721	44.1983
GLYMA_06G190200	homeobox 1	0.497822	0.0003	0.0175683	29.902	26.205	29.4272	55.8377	32.592	39.1992
GLYMA_11G136300		0.497089	0.00085	0.0365844	6.19288	6.31098	5.60449	6.61154	9.90337	10.5841
GLYMA_02G031100	TRICHOME BIREFRINGENCE-LIKE 27	0.496788	0.0002	0.0130401	13.4719	13.0687	13.5758	16.4975	22.1282	21.1976
GLYMA_01G171200	SEC14-like 3	0.49678	0.0006	0.0282129	6.02509	6.38244	6.11368	5.10747	11.5653	10.4244
GLYMA_07G150900	2-oxoglutarate (2OG) and Fe(II)-dependent oxygenase superfamily protein	0.496361	0.0002	0.0130401	28.8586	25.0147	32.8181	46.0482	38.2598	44.2319
GLYMA_14G183000	ubiquitin-protein ligase 2	0.496107	0.0008	0.035078	5.60087	5.01803	9.01089	9.64541	9.6578	9.49208
GLYMA_15G098100	beta-amylase 3	0.494457	0.00015	0.0108489	13.7282	13.0539	14.6207	23.591	20.1689	17.8211
GLYMA_05G030000	homeobox 1	0.494452	0.0005	0.0247726	10.0271	7.18589	10.3548	10.6024	14.3417	15.7543
GLYMA_02G145100	sulfate transporter 3;1	0.493216	0.00055	0.0264649	25.8925	22.9177	29.9207	41.9399	36.6865	37.5621
GLYMA_01G099800	delta 1-pyrroline-5-carboxylate synthase 2	0.492008	0.00025	0.0153581	15.9141	12.4054	15.2076	21.0536	24.131	20.0621
GLYMA_07G033500	pleiotropic drug resistance 12	0.488377	0.00025	0.0153581	3.19339	3.55121	4.7876	5.54794	6.04415	5.50285
GLYMA_12G134300	Protein of unknown function (DUF1223)	0.487774	0.0001	0.0079362	23.2122	19.7601	20.337	25.7423	37.3581	30.7013
GLYMA_09G182700	C2 calcium/lipid-binding and GRAM domain containing protein	0.487713	0.0003	0.0175683	1.96927	1.77887	2.51197	2.80967	3.17911	3.10385
GLYMA_04G191500	MA3 domain-containing protein	0.487263	0.0002	0.0130401	8.29042	8.70341	8.51833	12.1475	12.9681	12.8311
GLYMA_13G368500	basic helix-loop-helix (bHLH) DNA-binding superfamily protein	0.487174	0.0001	0.0079362	22.1129	18.1487	21.2406	31.8689	31.5791	27.4299
GLYMA_17G096700	homeobox 1	0.48704	0.001	0.0414144	5.14803	4.7856	8.14409	9.44291	8.89048	8.08728
GLYMA_19G187000	UDP-glucosyl transferase 73C2	0.48694	0.00035	0.0194261	16.2928	15.2255	16.763	24.4893	26.48	20.4453
GLYMA_02G057700	roline-rich extensin-like receptor kinase 4	0.485042	0.00055	0.0264649	8.14763	9.74055	8.07605	7.58518	16.4216	14.6393
GLYMA_01G042700	Pectate lyase family protein	0.484894	0.00085	0.0365844	28.23	28.7951	28.0689	23.4387	56.3586	46.1288
GLYMA_15G150300	MATE efflux family protein	0.482394	0.0004	0.0212917	8.96223	8.48639	11.3009	13.5259	14.8859	13.7491
GLYMA_15G266600	CTP synthase family protein	0.481278	0.0003	0.0175683	5.71999	5.82708	7.17968	9.21522	8.06818	10.2746
GLYMA_09G008400	ethylene-forming enzyme	0.480974	0.00085	0.0365844	21.806	22.5521	22.8368	56.5239	20.5109	22.3723
GLYMA_16G171900	Regulator of chromosome condensation (RCC1) family with FYVE zinc finger domain	0.480437	0.00055	0.0264649	7.01615	5.23017	8.58057	9.42332	11.0859	8.06687
GLYMA_03G225300		0.479843	0.0004	0.0212917	14.3586	13.3761	16.1731	26.7673	17.7105	20.0582
GLYMA_09G168300	beta-amylase 1	0.479689	0.001	0.0414144	44.3994	38.7427	43.7439	68.3544	56.9792	61.3609
GLYMA_13G090600	glycine-rich protein	0.479226	0.0008	0.035078	15.4786	14.9062	16.7517	22.2729	24.9754	22.048
GLYMA_04G014800	xylem cysteine peptidase 2	0.478547	0.0005	0.0247726	42.1808	37.728	53.0077	71.995	71.2115	49.4436
GLYMA_17G106100		0.478364	0.0004	0.0212917	63.5521	51.7269	54.3074	81.6244	72.3675	94.0619
GLYMA_18G198300	plasma membrane intrinsic protein 1;4	0.477125	0.0002	0.0130401	14.2414	13.1877	15.6412	22.4995	23.4086	17.2487
GLYMA_17G235600	ARM repeat superfamily protein	0.474085	0.0011	0.0440981	7.99238	6.62431	8.11614	11.4363	10.849	10.9397
GLYMA_19G230100	P-loop nucleoside triphosphate hydrolases superfamily protein with CH (Calponin Homology) domain	0.472189	0.0005	0.0247726	4.43444	3.42001	4.32063	3.79866	8.36803	5.4189
GLYMA_19G251300	Protein kinase superfamily protein	0.472175	0.0004	0.0212917	6.5142	7.47791	8.71668	5.74736	15.104	12.2629
GLYMA_08G036000	glyoxal oxidase-related protein	0.471056	0.00055	0.0264649	13.0462	16.4765	14.0618	12.2406	27.8134	24.0211
GLYMA_20G086400	Protein of unknown function (DUF810)	0.470625	0.0006	0.0282129	5.47406	6.55746	6.4779	4.76255	12.0625	10.2642
GLYMA_14G155500	Protein kinase protein with adenine nucleotide alpha hydrolases-like domain	0.469648	0.00075	0.0336426	22.9358	20.1287	21.6136	32.1104	34.8628	27.7611
GLYMA_13G156000	H(+)-ATPase 8	0.467891	0.0007	0.0316834	13.1936	11.8787	11.48	9.6581	24.5999	19.2633
GLYMA_06G312300	multidrug resistance-associated protein 1	0.465116	0.0013	0.0490338	2.58561	1.74143	3.0928	3.80459	3.46919	3.39403
GLYMA_10G001700	CBL-interacting protein kinase 7	0.464637	0.00055	0.0264649	10.9961	11.768	13.2556	18.9123	15.5308	17.9983
GLYMA_11G137100	pumilio 2	0.462928	0.00085	0.0365844	6.93956	5.90038	7.76966	10.6474	7.78559	9.52834
GLYMA_19G260400	pseudo-response regulator 5	0.462563	0.00105	0.0427284	6.32823	6.14735	8.02185	7.79999	12.1735	9.79011
GLYMA_12G154300	metallothionein 3	0.460872	0.0005	0.0247726	55.31	42.7309	57.993	92.4169	64.5384	68.7839
GLYMA_13G271200	Class I glutamine amidotransferase-like superfamily protein	0.460318	0.0007	0.0316834	10.0218	8.72891	13.2105	13.3814	15.1471	17.2867
GLYMA_06G040400	abscisic acid responsive elements-binding factor 2	0.459174	0.0008	0.035078	5.31168	4.24399	4.31458	6.84862	5.94512	7.28495
GLYMA_08G143500	alkaline/neutral invertase	0.457703	0.0012	0.0463076	4.87425	4.61867	5.8691	5.90487	9.51601	6.77804
GLYMA_20G153700	K-box region and MADS-box transcription factor family protein	0.455334	0.0007	0.0316834	17.6189	14.986	22.7547	31.4729	18.6556	28.6479
GLYMA_13G261700	cytochrome P450, family 72, subfamily A, polypeptide 15	0.454548	0.0013	0.0490338	24.1291	22.1289	27.9242	42.7712	32.7082	31.5061
GLYMA_01G135200	cytochrome P450, family 82, subfamily C, polypeptide 4	0.454006	0.00105	0.0427284	7.52759	7.58088	11.7911	13.3163	14.2399	10.9459
GLYMA_09G282200	Zinc finger, C3HC4 type (RING finger) family protein	0.452077	0.00105	0.0427284	2.10346	1.90313	2.99143	3.64447	3.24684	3.11915
GLYMA_17G037400	Plant neutral invertase family protein	0.450977	0.0007	0.0316834	5.43289	5.16263	6.99561	8.16937	9.30547	7.7529
GLYMA_20G192700	cycloartenol synthase 1	0.449905	0.0011	0.0440981	6.20738	6.56284	7.15897	12.2772	7.60408	8.6173
GLYMA_18G215600	Glycosyl hydrolase superfamily protein	0.448157	0.00095	0.0399091	10.8178	9.00444	14.3081	17.5956	18.7724	12.4045
GLYMA_07G039900	lipoxygenase 3	0.448127	0.0013	0.0490338	16.1339	15.5225	19.6861	27.0683	23.5678	23.0591
GLYMA_03G174300	exocyst subunit exo70 family protein H4	0.448064	0.0011	0.0440981	5.26567	4.98679	6.73831	8.98939	7.31711	8.03166
GLYMA_08G132200		0.446929	0.00075	0.0336426	25.8821	18.4771	22.0545	41.283	25.9564	28.2898
GLYMA_19G164400	actin depolymerizing factor 6	0.445067	0.0009	0.0382669	26.2188	25.1954	25.8974	33.6928	40.02	37.5319
GLYMA_17G255900	cytochrome P450, family 83, subfamily B, polypeptide 1	0.444261	0.00095	0.0399091	15.3065	16.6429	21.2161	29.8496	23.0236	23.1934
GLYMA_12G132500	UDP-Glycosyltransferase superfamily protein	0.442847	0.0012	0.0463076	16.3692	14.721	17.7937	28.924	21.5556	19.5461
GLYMA_11G109100	PLATZ transcription factor family protein	0.442787	0.00115	0.0455301	17.8604	15.4664	16.2173	27.3452	22.9146	20.8876
GLYMA_16G217900	beta-amylase 1	0.44164	0.00085	0.0365844	14.9193	13.6704	16.0957	18.6611	24.8204	20.4607
GLYMA_10G074800	cell wall invertase 4	0.437767	0.0012	0.0463076	11.2743	9.83257	10.2289	18.8053	10.3825	15.8314
GLYMA_16G156900	sucrose-proton symporter 2	0.433579	0.001	0.0414144	28.0304	31.8524	30.831	28.3334	53.0829	48.9652
GLYMA_12G181500		0.430342	0.001	0.0414144	23.0275	27.6209	24.1377	27.9808	44.3548	34.5626

## Sheet: Suppl. Data Set 2
Supplemental Data. Sinha et al.(2021).
Suppl. Data Set 2. Transcripts significantly downregulated in soybean flowers subjected to water deficit stress (Figure 5B). The file contains significantly downregulated transcripts in water-deficit stressed soybean flowers compared to flowers under control conditions. Differential expression of transcripts was examined by RNAseq analysis. Analysis was performed in three biological repeats. Sign…
Gene ID	Gene description	fold change (log2)	p_value	q_value	CT Count 1	CT Count 2	CT Count 3	WD Count 1	WD Count 2	WD Count 3
GLYMA_01G208500	AMP-dependent synthetase and ligase family protein	-26.7645	0.00045	0.0230776	24.1912	2.48248	0	0	0	0
GLYMA_16G197100	Bifunctional inhibitor/lipid-transfer protein/seed storage 2S albumin superfamily protein	-25.6207	5e-05	0.00452036	0	11.3197	0	0	0	0
GLYMA_14G177000	VQ motif-containing protein	-25.1799	5e-05	0.00452036	3.775	1.0305	4.43751	0	0	0
GLYMA_11G006500	Acyl-CoA N-acyltransferases (NAT) superfamily protein	-24.9425	0.00065	0.0300009	3.39255	3.91471	0	0	0	0
GLYMA_11G229700	Protein of unknown function (DUF1313)	-24.5444	0.0003	0.0175683	5.28284	0.448486	0	0	0	0
GLYMA_04G102000		-24.3728	5e-05	0.00452036	2.32186	0.774653	2.13985	0	0	0
GLYMA_12G065800	C2H2-type zinc finger family protein	-24.0539	5e-05	0.00452036	3.43535	0.621624	0	0	0	0
GLYMA_06G202800		-23.7383	5e-05	0.00452036	1.74449	0.987171	0.536253	0	0	0
ENSRNA050003488	NA	-23.6887	0.00055	0.0264649	142.248	246.304	3.31162	8.87003	7.52919	38.7475
GLYMA_12G122600		-23.3735	0.0002	0.0130401	0.912379	0.403307	1.32345	0	0	0
GLYMA_07G197800		-23.3191	0.0003	0.0175683	0.627986	0.833422	1.02682	0	0	0
GLYMA_11G122300	translocase of the outer mitochondrial membrane 6	-5.03243	5e-05	0.00452036	49.211	99.2698	1.36081	1.71222	1.49882	1.87774
GLYMA_08G110500	Chalcone and stilbene synthase family protein	-3.47517	0.0001	0.0079362	7.82851	12.1944	9.56829	8.27069	9.40221	8.04121
GLYMA_02G213000	Eukaryotic aspartyl protease family protein	-3.39122	0.0006	0.0282129	0.251411	0.734794	3.58931	0.0992926	0.113507	0.225316
GLYMA_08G186300		-2.89279	5e-05	0.00452036	4.36447	61.0307	2.7829	2.49881	3.4456	4.39735
GLYMA_05G125000	FAD-binding Berberine family protein	-2.85135	5e-05	0.00452036	1.68459	1.27195	2.06092	0.510563	0.17677	0.0421563
GLYMA_13G112300	beta-galactosidase 7	-2.77799	5e-05	0.00452036	0.548202	1.32944	1.4952	0.310539	0	0.205849
GLYMA_13G081200		-2.77413	5e-05	0.00452036	0.728911	0.52763	16.6272	0.0960275	1.25375	1.20944
GLYMA_03G003900	alpha-L-arabinofuranosidase 1	-2.77016	0.0005	0.0247726	0.409616	1.34047	1.30146	0.36394	0	0.11031
GLYMA_13G012400		-2.74834	5e-05	0.00452036	70.282	115.044	3.01747	3.92354	3.45385	22.7444
GLYMA_02G222000	nodulin MtN21 /EamA-like transporter family protein	-2.66373	0.0002	0.0130401	1.2083	0.388077	0.585585	0.144832	0.121305	0.0961977
GLYMA_13G024100		-2.63376	5e-05	0.00452036	66.4527	103.925	3.61807	4.62597	4.35447	21.5337
GLYMA_09G284200	Major facilitator superfamily protein	-2.62253	5e-05	0.00452036	30.6598	34.0417	35.6927	20.3225	49.2215	42.16
GLYMA_13G023500		-2.61506	0.00025	0.0153581	43.7406	70.921	2.16818	2.91118	2.70456	14.8045
GLYMA_15G271600	Bifunctional inhibitor/lipid-transfer protein/seed storage 2S albumin superfamily protein	-2.45527	0.00025	0.0153581	0.374303	15.1228	0.39768	0.222333	2.26754	0.781175
GLYMA_13G012100		-2.43881	5e-05	0.00452036	153.967	257.962	6.76636	8.70723	9.31773	44.8907
GLYMA_02G092000		-2.3472	5e-05	0.00452036	18.1993	1.65157	1.47771	1.12906	1.77258	1.56185
GLYMA_14G158500		-2.23711	0.0002	0.0130401	8.10853	8.42843	0.227916	1.5217	0.400057	1.99334
ENSRNA050002251	NA	-2.20672	5e-05	0.00452036	102.841	238.568	9.16353	2.16058	3.90027	78.2555
GLYMA_14G072500	ADPGLC-PPase large subunit	-2.17398	5e-05	0.00452036	1.97899	0.807653	2.17677	0.357269	0.374071	0.40575
GLYMA_14G018900	Bifunctional inhibitor/lipid-transfer protein/seed storage 2S albumin superfamily protein	-2.04864	5e-05	0.00452036	16.411	20.2921	19.752	6.73176	3.46588	4.27408
ENSRNA050002907	NA	-2.01715	0.00015	0.0108489	41.4973	104.056	2.29088	0	3.90027	36.7322
ENSRNA050003325	NA	-2.00803	5e-05	0.00452036	211.12	338.142	30.1797	36.947	32.4438	87.0149
ENSRNA050003282	NA	-2.00692	5e-05	0.00452036	56.0048	75.4292	7.60525	10.1212	8.54428	22.0178
GLYMA_03G232600	Calmodulin-binding protein	-2.0039	0.00095	0.0399091	1.63285	0.622379	1.63171	0.200188	0.56099	0.241479
GLYMA_06G113300	Plant protein of unknown function (DUF869)	-1.9664	0.0006	0.0282129	0.529073	0.528935	0.634549	0.130548	0.158568	0.166653
ENSRNA050003277	NA	-1.95635	5e-05	0.00452036	56.5121	75.4483	7.76454	10.0732	8.84003	23.3975
GLYMA_15G074700	3-ketoacyl-CoA synthase 10	-1.95543	0.0001	0.0079362	1.38907	1.06922	1.09811	0.765354	0.174655	0.0348115
GLYMA_08G068700	HSP20-like chaperones superfamily protein	-1.89125	0.0001	0.0079362	2.10488	1.2298	11.359	2.10278	0.812276	1.05692
GLYMA_18G285100	BCL-2-associated athanogene 5	-1.87613	5e-05	0.00452036	8.73781	7.12861	28.4518	5.87024	2.62095	3.81956
ENSRNA050003368	NA	-1.84434	0.00015	0.0108489	45.6321	61.4274	6.5825	9.16084	7.24854	19.9693
ENSRNA050003414	NA	-1.83779	5e-05	0.00452036	51.3943	70.0428	7.72634	8.49442	7.93578	21.8394
GLYMA_04G255200	Transmembrane amino acid transporter family protein	-1.81369	0.0004	0.0212917	2.03293	0.881239	2.27947	0.435012	1.12531	0
GLYMA_15G119200	Bifunctional inhibitor/lipid-transfer protein/seed storage 2S albumin superfamily protein	-1.80935	5e-05	0.00452036	6.43858	5.96581	6.6697	2.66372	1.2666	1.82183
ENSRNA050003337	NA	-1.79154	5e-05	0.00452036	53.8612	77.1788	7.06074	9.37758	8.45749	22.2633
GLYMA_10G256100		-1.77015	0.00125	0.0477642	1.20472	1.52231	3.65666	1.09309	0.515116	0.275991
GLYMA_11G162200	photosystem II reaction center protein A	-1.72445	5e-05	0.00452036	16.142	17.0882	1.18186	0.333215	1.55378	9.16883
GLYMA_02G307500		-1.71039	0.00035	0.0194261	1.96535	3.19958	1.96337	0.806547	0.481267	1.04936
GLYMA_02G028200	Matrixin family protein	-1.69322	5e-05	0.00452036	37.1131	19.7935	51.0662	4.31158	16.8588	13.3506
GLYMA_05G181200		-1.65246	5e-05	0.00452036	15.7881	4.89085	7.71218	7.16389	1.81474	0.556443
GLYMA_14G070800	Peroxidase superfamily protein	-1.55611	0.0003	0.0175683	2.59331	0.789222	1.65575	0.91547	0.699509	0.177522
GLYMA_09G084900	Bifunctional inhibitor/lipid-transfer protein/seed storage 2S albumin superfamily protein	-1.52582	5e-05	0.00452036	25.5738	20.0165	23.6441	7.51691	7.18637	9.88219
ENSRNA050003077	NA	-1.52093	0.0001	0.0079362	75.7249	103.94	11.0274	13.906	12.0034	34.4917
ENSRNA050003393	NA	-1.52065	5e-05	0.00452036	145.022	234.788	22.7823	27.2178	24.9555	64.9853
GLYMA_11G016900	sugar transporter 1	-1.50329	0.0001	0.0079362	2.21758	0.380451	1.77045	0.694042	0.717829	0.179994
GLYMA_14G056300	Polyketide cyclase/dehydrase and lipid transport superfamily protein	-1.47532	5e-05	0.00452036	2.30804	2.86422	4.61656	2.11472	0.808022	0.759267
GLYMA_09G122900	beta-galactosidase 7	-1.44283	0.0005	0.0247726	0.529797	1.26004	0.908306	0.776936	0.204291	0.136138
GLYMA_18G284900	BCL-2-associated athanogene 5	-1.44136	5e-05	0.00452036	4.90378	5.49019	13.7927	4.38905	1.35142	3.44588
GLYMA_13G283900	BURP domain-containing protein	-1.43338	0.0003	0.0175683	2.11302	1.36211	5.14099	0.944476	0.316823	1.99961
GLYMA_07G205400	Cysteine proteinases superfamily protein	-1.42375	5e-05	0.00452036	5.19972	2.63805	5.97403	1.69299	2.48469	1.16382
ENSRNA050003080	NA	-1.42317	0.0005	0.0247726	77.4228	104.311	11.4783	14.0424	13.2131	33.4175
GLYMA_01G153300	cytochrome P450, family 707, subfamily A, polypeptide 1	-1.42144	0.0002	0.0130401	1.30675	1.77574	1.38318	0.477083	0.574736	0.723114
GLYMA_11G204800	cysteine-rich RLK (RECEPTOR-like protein kinase) 3	-1.40364	0.00065	0.0300009	0.855454	0.335681	1.14565	0.148524	0.442781	0.315956
GLYMA_20G208300	Bifunctional inhibitor/lipid-transfer protein/seed storage 2S albumin superfamily protein	-1.39804	0.0005	0.0247726	11.7488	9.97097	26.5933	6.71058	8.13837	4.01536
GLYMA_09G166400	organic cation/carnitine transporter1	-1.391	5e-05	0.00452036	1.16814	0.378572	0.76178	0.504747	0.297661	0.119495
ENSRNA050003279	NA	-1.3887	0.0008	0.035078	55.99	75.6538	7.00223	9.25068	8.39196	22.1886
GLYMA_03G048600	Disease resistance protein (TIR-NBS-LRR class) family	-1.37545	0.00045	0.0230776	1.71081	1.86646	2.36123	1.14896	0.826576	0.427941
GLYMA_12G207600	FASCICLIN-like arabinoogalactan 9	-1.36291	5e-05	0.00452036	16.392	13.8879	22.8065	7.59923	8.82864	5.11893
GLYMA_06G050500	arabinogalactan protein 15	-1.35217	5e-05	0.00452036	64.5101	71.0693	81.0519	25.8881	37.7487	25.7391
GLYMA_13G176000	HSP20-like chaperones superfamily protein	-1.33375	5e-05	0.00452036	3.51913	3.47376	11.4081	2.7072	1.82437	2.93341
GLYMA_15G046300	3-ketoacyl-CoA synthase 7	-1.31763	5e-05	0.00452036	3.59055	1.65408	3.61933	2.42388	1.01784	0.269411
GLYMA_13G303800	S-locus lectin protein kinase family protein	-1.31444	5e-05	0.00452036	1.35232	1.07167	1.62714	0.663653	0.364047	0.679191
GLYMA_11G143800	RmlC-like cupins superfamily protein	-1.30275	0.0011	0.0440981	1.81413	1.51138	1.46699	0.403126	1.18113	0.66857
GLYMA_04G152100	O-Glycosyl hydrolases family 17 protein	-1.29581	0.0005	0.0247726	1.19825	1.24445	0.917268	0.405576	0.46294	0.590051
GLYMA_19G112700	arabinogalactan protein 14	-1.29453	5e-05	0.00452036	19.582	25.0906	23.4346	6.89543	13.7146	8.77326
GLYMA_13G293500	FASCICLIN-like arabinogalactan 6	-1.29092	5e-05	0.00452036	10.0423	9.77196	15.4403	5.81132	4.98188	4.26541
GLYMA_09G053400	Ankyrin repeat family protein	-1.27317	0.0002	0.0130401	0.789998	0.388072	0.719128	0.301778	0.160074	0.358488
GLYMA_10G278800	Nucleic acid-binding, OB-fold-like protein	-1.27092	0.00085	0.0365844	2.42385	1.89315	1.94022	0.985118	0.943529	0.814553
GLYMA_12G197600	xyloglucan endotransglucosylase/hydrolase 9	-1.2543	5e-05	0.00452036	34.8517	40.8999	54.1889	18.2689	22.7717	15.9527
GLYMA_17G225500	S-adenosyl-L-methionine-dependent methyltransferases superfamily protein	-1.25205	5e-05	0.00452036	4.55141	3.80527	7.27624	2.62308	3.2891	0.928608
GLYMA_06G109200	nitrate reductase 1	-1.25096	5e-05	0.00452036	12.5561	9.36643	11.275	5.63075	3.25048	5.79483
GLYMA_18G287900	heat shock protein 70	-1.24145	0.0001	0.0079362	0.96731	1.32476	1.60363	0.700197	0.483684	0.666742
GLYMA_20G017800	CLAVATA3/ESR-RELATED 16	-1.22851	0.0001	0.0079362	3.64481	2.78309	4.07362	1.6618	1.91028	1.12403
GLYMA_16G153600	arabinogalactan protein 14	-1.22572	5e-05	0.00452036	50.3741	54.0973	72.1847	25.0584	30.8113	23.3667
GLYMA_06G102100	Phosphate-responsive 1 family protein	-1.22275	5e-05	0.00452036	12.9773	14.4521	21.3592	6.24307	10.3126	5.28857
GLYMA_07G073400	downstream target of AGL15 2	-1.22267	0.00015	0.0108489	1.29802	1.30359	1.62316	0.29288	0.807376	0.799542
GLYMA_10G168500	GDSL-like Lipase/Acylhydrolase superfamily protein	-1.21432	5e-05	0.00452036	2.79324	3.40743	6.53329	2.43889	1.90561	1.31556
GLYMA_12G197500	terpene synthase 02	-1.20615	0.00055	0.0264649	1.68094	1.5279	1.00144	0.442545	0.775018	0.764007
GLYMA_04G100400	Phosphate-responsive 1 family protein	-1.20524	5e-05	0.00452036	12.3274	15.5021	22.138	6.35934	10.0844	6.21712
GLYMA_12G204200	Bifunctional inhibitor/lipid-transfer protein/seed storage 2S albumin superfamily protein	-1.20513	0.00115	0.0455301	8.77491	5.04294	6.01337	6.55007	1.39582	1.05077
GLYMA_08G339400		-1.20069	5e-05	0.00452036	94.562	74.1334	94.6872	38.7149	49.5218	32.2288
GLYMA_20G138800	cysteine-rich RLK (RECEPTOR-like protein kinase) 29	-1.20049	5e-05	0.00452036	1.93249	1.70463	3.23348	0.608062	1.38703	1.10682
GLYMA_13G200000	annexin 4	-1.19708	0.00035	0.0194261	3.11241	2.21872	1.58186	1.35893	0.988795	0.819929
GLYMA_06G123200	nodulin MtN21 /EamA-like transporter family protein	-1.19488	5e-05	0.00452036	2.07575	2.18742	1.96758	1.05404	1.1094	0.728863
GLYMA_13G223000	GDSL-like Lipase/Acylhydrolase superfamily protein	-1.18375	5e-05	0.00452036	6.61834	6.26349	8.75385	3.19058	3.35273	3.44161
GLYMA_02G111200		-1.18015	0.0008	0.035078	1.35251	0.801729	1.80336	0.86157	0.559503	0.393022
GLYMA_10G290600	tonoplast intrinsic protein 1;3	-1.17452	0.0013	0.0490338	5.02332	4.08405	3.08375	1.30841	2.36417	2.07297
GLYMA_01G097400	phosphoenolpyruvate carboxykinase 1	-1.1611	5e-05	0.00452036	5.99126	2.60344	3.30348	1.93957	2.63942	1.01404
GLYMA_18G300400	Major facilitator superfamily protein	-1.15952	0.0003	0.0175683	2.77935	0.902008	1.92091	1.2046	0.977692	0.43816
GLYMA_15G002200	GA requiring 3	-1.15843	0.0004	0.0212917	1.5065	0.998498	2.08003	0.949264	0.722042	0.449061
GLYMA_06G240700	Core-2/I-branching beta-1,6-N-acetylglucosaminyltransferase family protein	-1.15653	5e-05	0.00452036	3.63602	2.23372	3.99237	1.8065	1.65759	1.13593
GLYMA_09G047200	plasma-membrane associated cation-binding protein 1	-1.15653	5e-05	0.00452036	30.6605	30.5539	37.3872	18.2428	15.1516	13.4641
GLYMA_03G132700	beta-1,3-glucanase 1	-1.15236	5e-05	0.00452036	22.4584	24.0465	30.5527	13.8047	10.2101	12.4437
GLYMA_18G155000	AP2/B3-like transcriptional factor family protein	-1.14774	0.0012	0.0463076	1.14884	1.84227	1.18705	0.623938	0.735736	0.771224
GLYMA_09G073400	SAUR-like auxin-responsive protein family	-1.12469	5e-05	0.00452036	8.6235	9.93003	9.74729	4.81338	5.47488	3.44812
GLYMA_13G304400	xyloglucan endotransglucosylase/hydrolase 9	-1.12456	5e-05	0.00452036	103.496	127.733	163.139	58.3961	75.5721	55.9216
GLYMA_13G028200	photosystem II reaction center protein A	-1.11622	0.0003	0.0175683	7.7615	7.9227	0.114341	1.29681	0.80127	5.91173
GLYMA_20G065100	cytochrome p450 79a2	-1.11385	5e-05	0.00452036	3.61401	2.55955	5.30654	2.46513	1.08651	1.9652
GLYMA_07G205200	TRICHOME BIREFRINGENCE-LIKE 38	-1.10394	5e-05	0.00452036	4.5206	4.89612	4.21359	3.02833	1.99324	1.72318
GLYMA_04G138700	Bifunctional inhibitor/lipid-transfer protein/seed storage 2S albumin superfamily protein	-1.10319	5e-05	0.00452036	108.224	47.4317	63.568	72.2611	25.8279	9.73206
GLYMA_18G137500	xyloglucan:xyloglucosyl transferase 33	-1.0991	5e-05	0.00452036	7.3247	5.76105	8.39738	3.47132	3.78365	3.23928
GLYMA_11G149200	IQ-domain 11	-1.09651	0.00045	0.0230776	1.3985	1.35178	1.26326	0.439499	1.0536	0.492493
GLYMA_14G052500		-1.09244	5e-05	0.00452036	5.13489	6.17489	4.35295	3.09086	1.72572	3.03476
GLYMA_18G040200	high mobility group A	-1.08744	5e-05	0.00452036	5.55718	3.77764	9.29717	3.24672	2.63994	3.17886
GLYMA_20G164900	chitinase A	-1.08615	5e-05	0.00452036	7.69235	7.2075	11.4681	4.778	3.64934	4.55354
GLYMA_02G060900		-1.08122	0.0001	0.0079362	4.41292	5.15529	8.04954	4.03401	3.10489	1.56543
GLYMA_19G078300	glyceraldehyde-3-phosphate dehydrogenase C2	-1.08033	5e-05	0.00452036	15.3215	8.72507	10.5346	4.86677	7.38246	4.85946
GLYMA_18G247800	cyclin p4;1	-1.08013	5e-05	0.00452036	8.60888	9.69188	10.4132	4.94952	5.86724	3.52027
GLYMA_01G180500		-1.08005	5e-05	0.00452036	7.26205	8.35801	10.7419	4.78431	4.49865	3.8183
GLYMA_14G046000	receptor like protein 33	-1.06924	0.00065	0.0300009	0.986367	0.73676	1.31807	0.692779	0.421092	0.364677
GLYMA_01G241200	Protein of unknown function (DUF1005)	-1.06796	5e-05	0.00452036	9.72364	10.8976	13.2276	4.81815	7.53687	4.61712
GLYMA_12G021300	Glycosyl hydrolase superfamily protein	-1.06313	0.00085	0.0365844	2.60367	2.83565	2.82248	1.00472	1.81152	1.36213
GLYMA_07G048600	2-oxoglutarate (2OG) and Fe(II)-dependent oxygenase superfamily protein	-1.06103	0.0001	0.0079362	2.21369	1.67753	7.71555	0.234562	3.50532	1.88055
GLYMA_08G069000	HSP20-like chaperones superfamily protein	-1.05849	5e-05	0.00452036	5.97124	3.17291	17.3157	4.93709	3.50388	4.44396
GLYMA_17G061000	spermidine hydroxycinnamoyl transferase	-1.05205	5e-05	0.00452036	7.14331	3.41664	6.56343	5.3616	2.21889	1.06211
GLYMA_08G107300	xyloglucan endotransglucosylase/hydrolase 16	-1.04987	5e-05	0.00452036	12.9509	12.1131	16.5817	7.829	5.17082	8.10881
GLYMA_08G295600	thioredoxin 2	-1.04913	0.0005	0.0247726	5.2653	3.96553	4.35171	2.58373	1.98819	2.31921
GLYMA_19G102700	RmlC-like cupins superfamily protein	-1.04828	5e-05	0.00452036	11.1207	13.0488	13.0674	5.27494	7.22255	6.53685
GLYMA_12G155300	cytochrome c oxidase subunit 3	-1.04729	5e-05	0.00452036	2.90799	4.06649	1.72988	1.4134	1.21071	1.92642
GLYMA_18G019300	Heavy metal transport/detoxification superfamily protein	-1.03834	0.0008	0.035078	3.16997	3.13272	6.61376	3.18993	2.10621	1.22568
GLYMA_02G265700		-1.03696	5e-05	0.00452036	33.9764	28.4501	35.9609	14.5484	16.9924	18.6278
GLYMA_06G101900	EXORDIUM like 2	-1.03105	5e-05	0.00452036	6.5559	7.55672	8.36716	3.15612	3.05847	5.38746
GLYMA_05G201700	basic helix-loop-helix (bHLH) DNA-binding superfamily protein	-1.02892	5e-05	0.00452036	6.08861	5.73774	8.00865	4.93996	2.32984	3.03902
GLYMA_14G077300	thaumatin-like protein 3	-1.02581	5e-05	0.00452036	206.592	117.601	186.978	160.431	71.4673	31.6824
GLYMA_19G255500	cyclic nucleotide gated channel 1	-1.02503	0.0002	0.0130401	0.879661	1.12799	1.60688	0.671393	0.667537	0.549181
GLYMA_10G161000	N-MYC downregulated-like 1	-1.02252	5e-05	0.00452036	5.47167	6.04229	9.91985	2.43768	4.8043	3.78811
GLYMA_18G257100		-1.02097	0.0003	0.0175683	2.16264	1.95625	2.88689	1.17602	1.40662	1.03086
GLYMA_13G299800		-1.01071	0.00045	0.0230776	7.74762	6.97149	6.69543	4.59787	3.31673	3.35391
GLYMA_04G223300	WRKY DNA-binding protein 70	-1.0059	0.00055	0.0264649	2.313	1.75897	4.67942	1.34127	1.8693	1.3211
GLYMA_13G035900	wall associated kinase 5	-1.00285	5e-05	0.00452036	13.3715	9.40292	16.6594	4.3426	9.16082	6.98465
GLYMA_20G175800	GAST1 protein homolog 3	-1.00183	5e-05	0.00452036	9.72282	5.58676	7.70899	8.30847	2.92661	0.891769
GLYMA_14G064600	Subtilase family protein	-0.999759	5e-05	0.00452036	5.42765	4.04894	6.37811	2.84422	2.91891	2.45783
GLYMA_04G230000		-0.996689	5e-05	0.00452036	22.7665	23.3136	24.8934	13.7235	13.422	10.4298
GLYMA_20G204500		-0.992647	5e-05	0.00452036	4.03605	3.93582	6.56829	2.74966	3.05349	1.82162
GLYMA_11G106300	Major facilitator superfamily protein	-0.988005	5e-05	0.00452036	5.19651	4.02057	8.47333	3.89203	2.80811	2.56755
GLYMA_08G014200	beta-6 tubulin	-0.986583	5e-05	0.00452036	10.1613	6.78667	10.7773	6.4088	5.17575	3.06956
GLYMA_10G265300		-0.984467	5e-05	0.00452036	4.16238	4.08126	6.69492	3.62617	1.32621	2.94107
GLYMA_02G028000	Matrixin family protein	-0.983885	5e-05	0.00452036	12.2939	6.75352	16.2614	4.13696	8.2712	5.85916
GLYMA_14G185800	WRKY DNA-binding protein 70	-0.978656	0.0012	0.0463076	3.16637	1.82194	3.27431	1.35328	1.17429	1.92187
GLYMA_01G012100	Mono-/di-acylglycerol lipase, N-terminal;Lipase, class 3	-0.976075	0.0002	0.0130401	2.84813	1.28845	3.68629	0.427664	1.19781	2.43269
GLYMA_17G218500	Concanavalin A-like lectin protein kinase family protein	-0.968837	0.00125	0.0477642	1.39962	1.03264	1.83577	0.682653	0.790521	0.799317
GLYMA_06G052800	IQ-domain 6	-0.968785	0.0013	0.0490338	1.04288	1.56499	3.25572	0.971952	0.848511	1.30839
GLYMA_14G072300	jasmonic acid carboxyl methyltransferase	-0.945916	5e-05	0.00452036	4.38482	3.91698	5.14198	2.70604	3.05445	1.57063
GLYMA_19G137700	ABC-2 type transporter family protein	-0.943133	0.0004	0.0212917	1.38971	1.12621	1.09974	0.911899	0.489336	0.547982
GLYMA_17G237100	Gibberellin-regulated family protein	-0.942677	5e-05	0.00452036	33.1961	31.3443	39.0782	24.3551	19.4866	12.9143
GLYMA_13G103100	xyloglucan endotransglycosylase 6	-0.920736	5e-05	0.00452036	12.1159	13.3339	15.0876	7.90537	6.8799	7.7994
GLYMA_15G029300	Calcium-dependent phosphotriesterase superfamily protein	-0.91789	0.00025	0.0153581	3.52921	1.99882	4.01854	2.35893	2.12602	0.778009
GLYMA_17G063900	P-loop containing nucleoside triphosphate hydrolases superfamily protein	-0.916411	5e-05	0.00452036	7.09405	7.233	11.6546	4.83614	5.50141	4.02804
GLYMA_17G234000		-0.908881	0.0008	0.035078	4.93354	7.54765	5.96834	3.60343	2.96244	3.87413
GLYMA_09G050900	Pectin lyase-like superfamily protein	-0.907304	5e-05	0.00452036	6.34313	3.54884	4.04535	3.86107	2.14864	1.84943
GLYMA_02G100800	Eukaryotic aspartyl protease family protein	-0.883239	5e-05	0.00452036	15.535	15.6406	13.4531	9.20331	7.60025	8.90805
GLYMA_15G274600	MATE efflux family protein	-0.87934	0.00065	0.0300009	1.29622	1.40772	2.01574	1.06824	0.608857	0.987749
GLYMA_19G014500	Matrixin family protein	-0.878048	5e-05	0.00452036	17.8849	18.2136	24.6273	11.0114	16.0516	7.57811
GLYMA_09G135700	NAD(P)-binding Rossmann-fold superfamily protein	-0.873797	5e-05	0.00452036	11.6895	10.4356	12.9824	7.00127	5.13149	7.79039
GLYMA_15G184100	Plant invertase/pectin methylesterase inhibitor superfamily	-0.873094	0.00125	0.0477642	1.70859	1.30468	2.52002	1.03188	1.02667	1.0828
GLYMA_08G339300		-0.871906	0.0008	0.035078	12.4061	10.6588	15.1339	6.89535	9.35133	5.62288
GLYMA_19G013200	senescence-associated gene 101	-0.869707	0.0005	0.0247726	2.00324	1.72636	3.07874	1.24475	1.74818	0.885124
GLYMA_05G058900	Eukaryotic aspartyl protease family protein	-0.867837	0.00065	0.0300009	2.90288	1.58093	2.16581	1.62061	0.992424	1.22225
GLYMA_06G202200	heat shock protein 101	-0.864852	5e-05	0.00452036	21.4523	20.9514	63.2689	32.0888	10.3779	17.124
GLYMA_10G029600	heat shock transcription factor A6B	-0.863589	5e-05	0.00452036	3.04336	3.2647	4.60534	2.97975	1.87439	1.43939
GLYMA_02G042400	Calcium-dependent phosphotriesterase superfamily protein	-0.860251	0.0006	0.0282129	4.20324	2.27745	5.46234	4.0061	1.80679	0.958378
GLYMA_16G040400	arabinogalactan protein 14	-0.85385	5e-05	0.00452036	31.315	31.4751	40.1388	25.3825	18.2473	16.2874
GLYMA_15G059100	Protein of unknown function, DUF593	-0.853248	0.0012	0.0463076	2.52829	2.78071	2.31421	1.40113	1.76702	1.31598
GLYMA_14G087200	Gibberellin-regulated family protein	-0.851184	0.00025	0.0153581	8.29199	6.67881	8.89544	6.13175	4.24115	3.54106
GLYMA_13G345100	Calcium-dependent phosphotriesterase superfamily protein	-0.850904	0.0002	0.0130401	4.7222	2.48883	3.49606	3.48383	1.8112	0.957667
GLYMA_02G112900	Protein of unknown function, DUF538	-0.848759	5e-05	0.00452036	26.0351	24.2596	29.7447	17.7709	16.4052	12.7448
GLYMA_06G175100	Leucine-rich repeat protein kinase family protein	-0.847294	0.00015	0.0108489	2.33689	2.03391	2.46409	0.978971	1.05203	1.96708
GLYMA_17G138200	Plant-specific transcription factor YABBY family protein	-0.847171	5e-05	0.00452036	5.85564	6.3761	8.02467	4.82294	3.81558	3.39453
GLYMA_09G246200	formin homology 1	-0.846035	5e-05	0.00452036	3.55393	3.01339	4.44548	2.35377	2.01195	2.03955
GLYMA_12G232000	ATP synthase subunit alpha	-0.841105	5e-05	0.00452036	2.45466	3.51426	1.80966	1.53596	1.437	1.70021
GLYMA_05G042000	Plant protein of unknown function (DUF868)	-0.838227	5e-05	0.00452036	3.29827	2.50647	4.49716	1.30234	2.83663	1.79415
GLYMA_15G089100	GDSL-like Lipase/Acylhydrolase superfamily protein	-0.838208	5e-05	0.00452036	6.02238	4.7767	5.27679	2.66113	3.04756	3.77996
GLYMA_18G289100	heat shock cognate protein 70-1	-0.836042	5e-05	0.00452036	40.0052	43.3327	84.449	46.4137	20.0631	31.2231
GLYMA_05G073100	glyceraldehyde-3-phosphate dehydrogenase C2	-0.8234	5e-05	0.00452036	9.13032	7.12348	10.3069	4.82003	6.4642	4.36163
GLYMA_10G219100	Laccase/Diphenol oxidase family protein	-0.814748	0.00055	0.0264649	1.9425	2.56686	4.18255	2.17794	1.59492	1.38237
GLYMA_14G051100		-0.802069	5e-05	0.00452036	39.7046	36.1714	35.1419	21.8709	22.5341	23.0166
GLYMA_U030300		-0.798641	5e-05	0.00452036	4.34955	4.204	4.18527	2.94389	2.54273	2.23575
GLYMA_06G067000	Bifunctional inhibitor/lipid-transfer protein/seed storage 2S albumin superfamily protein	-0.798411	5e-05	0.00452036	16.5447	19.5337	24.2325	16.7868	8.61658	11.1178
GLYMA_04G126100		-0.795622	0.00035	0.0194261	8.29731	6.45535	8.41576	5.22044	3.97369	4.87297
GLYMA_08G321400	Eukaryotic aspartyl protease family protein	-0.792898	5e-05	0.00452036	30.0597	19.6424	34.2254	17.1153	16.6588	16.8371
GLYMA_08G128100	plantacyanin	-0.792847	0.00125	0.0477642	9.75574	5.29876	9.48201	10.0408	3.56021	1.24422
GLYMA_14G176400	Phosphate-responsive 1 family protein	-0.792032	0.0001	0.0079362	4.60925	5.27721	8.61278	1.61383	6.68365	2.81027
GLYMA_16G178800	heat shock protein 90.1	-0.788509	5e-05	0.00452036	29.6266	33.967	64.7013	34.799	17.7405	24.7224
GLYMA_11G000600	Leucine-rich repeat (LRR) family protein	-0.788345	5e-05	0.00452036	19.3268	15.2371	21.7473	12.4434	11.1691	10.5878
GLYMA_02G125900		-0.787441	5e-05	0.00452036	16.0385	14.8271	20.098	10.8537	8.18177	11.9675
GLYMA_15G119500	Bifunctional inhibitor/lipid-transfer protein/seed storage 2S albumin superfamily protein	-0.786773	5e-05	0.00452036	70.4959	72.1597	64.2681	41.9764	36.4035	49.0402
GLYMA_15G018100	delta tonoplast integral protein	-0.785209	0.00025	0.0153581	7.02072	6.88236	6.58817	5.45945	3.84503	3.30526
GLYMA_17G141200	Eukaryotic aspartyl protease family protein	-0.778674	5e-05	0.00452036	2.54376	2.39993	3.37411	2.38314	1.10872	1.60014
GLYMA_05G236300	PLANT CADMIUM RESISTANCE 2	-0.777707	5e-05	0.00452036	22.0964	17.4706	25.7527	14.1372	13.2755	12.7884
GLYMA_08G343900	Protein of unknown function, DUF538	-0.77645	5e-05	0.00452036	42.1103	39.7731	45.9763	28.5008	24.8778	25.2897
GLYMA_10G169300	phloem protein 2-B10	-0.775269	0.0001	0.0079362	7.99036	7.40729	13.6143	7.87832	3.19378	6.3572
GLYMA_06G185300	Gibberellin-regulated family protein	-0.775237	5e-05	0.00452036	122.912	131.43	145.765	89.4638	71.9023	85.3978
GLYMA_06G137000	2-oxoglutarate (2OG) and Fe(II)-dependent oxygenase superfamily protein	-0.773455	5e-05	0.00452036	79.2841	76.5173	119.54	39.1454	77.4147	51.5221
GLYMA_10G186700	proline-rich protein 1	-0.772406	0.0001	0.0079362	5.12664	5.97141	6.20184	4.59703	3.88205	2.23315
GLYMA_02G038400	armadillo repeat only 4	-0.771474	0.0003	0.0175683	2.70467	2.4209	3.68186	1.58355	2.26851	1.54146
GLYMA_04G179500	Gibberellin-regulated family protein	-0.770415	5e-05	0.00452036	96.341	91.1307	113.323	80.9016	46.424	58.2592
GLYMA_07G114200	Fatty acid hydroxylase superfamily	-0.769845	5e-05	0.00452036	4.51108	3.72528	4.46316	3.46987	2.16306	2.11631
GLYMA_09G260300		-0.76754	0.00055	0.0264649	11.0019	10.6174	13.3626	6.86431	8.19838	6.53773
GLYMA_04G100600	RNA-binding (RRM/RBD/RNP motifs) family protein	-0.760111	5e-05	0.00452036	10.9154	12.4596	14.5664	6.69048	7.74707	9.41511
GLYMA_13G220500	BCL-2-associated athanogene 2	-0.758062	0.0004	0.0212917	5.22036	5.14792	5.40414	3.87534	3.58609	2.39827
GLYMA_01G097900	Zinc finger (C3HC4-type RING finger) family protein	-0.754192	5e-05	0.00452036	3.83511	4.14523	5.8913	3.32565	2.73032	2.56354
GLYMA_03G188000	PLATZ transcription factor family protein	-0.753907	0.0004	0.0212917	7.14221	6.62256	4.07214	2.84815	3.74946	4.71466
GLYMA_09G154500	Protein of unknown function (DUF1442)	-0.753738	0.0001	0.0079362	11.8935	14.1084	11.8606	9.23925	7.47082	7.17272
GLYMA_02G072400	arabinogalactan protein 14	-0.753051	5e-05	0.00452036	39.1303	34.6443	46.2447	32.3001	28.5553	13.9785
GLYMA_12G225700		-0.752753	0.0002	0.0130401	13.4711	16.2037	14.5951	11.4663	7.39876	9.03971
GLYMA_05G109600	xyloglucan endotransglucosylase/hydrolase 6	-0.752103	5e-05	0.00452036	15.3932	17.2041	17.5365	12.5828	9.85482	9.02724
GLYMA_06G157800	HSP20-like chaperones superfamily protein	-0.75193	0.0004	0.0212917	7.00308	7.89593	17.5242	7.30022	5.73185	6.86787
GLYMA_04G003200	plasma membrane intrinsic protein 3	-0.750817	5e-05	0.00452036	69.3023	71.4867	91.9371	61.2504	43.7139	40.1857
GLYMA_19G050900	GDSL-like Lipase/Acylhydrolase superfamily protein	-0.749667	5e-05	0.00452036	16.5443	16.5298	18.8734	9.70849	10.6174	12.0427
GLYMA_03G045400	methyltransferases	-0.749165	5e-05	0.00452036	4.29167	4.21925	4.67079	2.70378	2.99719	2.61284
GLYMA_11G061800		-0.745159	0.0002	0.0130401	12.8955	15.3924	18.0229	9.7821	9.91728	9.39871
GLYMA_06G302300	xyloglucan endotransglucosylase/hydrolase 9	-0.744256	5e-05	0.00452036	40.1586	40.1448	49.3742	33.6385	19.4905	28.5773
GLYMA_03G257200	Bifunctional inhibitor/lipid-transfer protein/seed storage 2S albumin superfamily protein	-0.740452	5e-05	0.00452036	303.101	170.488	247.034	313.257	102.516	38.5668
GLYMA_05G151400	ralf-like 32	-0.739127	0.0001	0.0079362	17.1829	15.2535	23.8419	12.3729	11.9672	10.9113
GLYMA_16G091100	Calcium-dependent phosphotriesterase superfamily protein	-0.737324	0.0012	0.0463076	3.75813	3.54964	4.29924	3.97836	1.54107	1.82905
GLYMA_18G043500	Concanavalin A-like lectin protein kinase family protein	-0.736843	0.00025	0.0153581	3.57469	3.17941	3.75106	1.88209	2.11798	2.63902
GLYMA_02G028100	Matrixin family protein	-0.736372	0.0012	0.0463076	5.95046	4.54105	5.83082	2.65816	4.21894	3.38917
GLYMA_20G067400	early nodulin-like protein 8	-0.734468	0.0012	0.0463076	4.06474	5.44421	7.25251	3.27332	3.27929	4.01205
GLYMA_19G130400	VQ motif-containing protein	-0.731361	0.0002	0.0130401	10.3533	8.33728	11.1254	3.79269	8.66727	6.3704
GLYMA_16G169700	receptor like protein 27	-0.730099	0.00065	0.0300009	2.78549	3.41986	3.42329	1.90832	2.41994	1.91625
GLYMA_20G062700	Bifunctional inhibitor/lipid-transfer protein/seed storage 2S albumin superfamily protein	-0.726543	5e-05	0.00452036	23.3697	19.9204	23.9074	16.486	12.6754	13.6414
GLYMA_10G129800	transducin family protein / WD-40 repeat family protein	-0.724878	0.0007	0.0316834	5.24288	3.62358	7.41949	3.98106	3.16663	3.92661
GLYMA_17G164800	arabinogalactan protein 18	-0.724774	5e-05	0.00452036	148.485	149.753	162.061	102.345	98.965	92.8993
GLYMA_12G223100	Seven transmembrane MLO family protein	-0.7247	0.0012	0.0463076	1.87882	2.1874	2.48478	1.29426	1.31006	1.5654
GLYMA_03G037900	Peroxidase superfamily protein	-0.722844	0.00015	0.0108489	8.13992	5.63533	9.85726	1.69813	10.8143	2.36949
GLYMA_15G264500	Ribosomal protein L18e/L15 superfamily protein	-0.720863	0.0002	0.0130401	4.88884	4.83695	6.45516	2.83056	3.69139	4.05543
GLYMA_06G089600	Protein of unknown function (DUF1005)	-0.715237	5e-05	0.00452036	15.4153	16.1885	19.5284	9.75776	12.4919	10.5144
GLYMA_20G109400	indeterminate(ID)-domain 4	-0.712928	0.00055	0.0264649	1.54682	1.32142	1.52994	1.0158	1.02238	0.791034
GLYMA_14G099900	17.6 kDa class II heat shock protein	-0.710663	5e-05	0.00452036	18.3805	19.5244	30.57	17.316	12.4654	13.957
GLYMA_19G195400	cell wall invertase 2	-0.710165	0.00015	0.0108489	5.61928	3.48328	6.2414	3.69366	3.26957	2.81052
GLYMA_05G204600	osmotin 34	-0.709315	5e-05	0.00452036	124.151	102.196	105.588	55.9781	92.0207	65.775
GLYMA_10G014000	Heat shock protein DnaJ with tetratricopeptide repeat	-0.709115	5e-05	0.00452036	4.15346	5.47547	6.58502	2.95985	4.00598	3.46171
GLYMA_15G154700	plasma-membrane associated cation-binding protein 1	-0.708571	5e-05	0.00452036	32.1221	39.396	40.2472	29.0306	23.3483	20.1236
GLYMA_06G118500	Chalcone and stilbene synthase family protein	-0.707764	5e-05	0.00452036	25.7837	23.643	29.3591	17.1769	17.4207	16.1532
GLYMA_02G094700	tonoplast intrinsic protein 1;3	-0.706486	0.0007	0.0316834	8.78585	4.73469	7.97309	4.54556	5.30809	3.91988
GLYMA_01G015400		-0.704975	0.0001	0.0079362	14.9036	17.3536	17.9432	10.1477	12.4505	10.1524
GLYMA_04G238900	myosin heavy chain-related	-0.702724	5e-05	0.00452036	6.36648	6.17419	7.36963	4.08396	5.15016	3.67617
GLYMA_05G022200	heat shock protein 101	-0.701103	5e-05	0.00452036	8.60739	9.20333	20.5808	9.5593	6.86594	7.99136
GLYMA_20G139000	cysteine-rich RLK (RECEPTOR-like protein kinase) 26	-0.697971	0.0011	0.0440981	2.3477	1.64201	2.74341	1.57168	0.973596	1.79404
GLYMA_14G092500		-0.696446	5e-05	0.00452036	235.941	250.102	283.563	175.495	178.833	146.451
GLYMA_12G167400	Lactoylglutathione lyase / glyoxalase I family protein	-0.695856	5e-05	0.00452036	30.3466	28.8388	36.4962	24.4886	18.4357	19.2284
GLYMA_09G041000	Pectin lyase-like superfamily protein	-0.694593	5e-05	0.00452036	22.6901	23.6509	30.2073	14.4049	20.3011	13.3382
GLYMA_15G146800	Pectin lyase-like superfamily protein	-0.688855	5e-05	0.00452036	16.9125	16.7677	17.8124	10.0452	14.046	9.82412
GLYMA_01G124700	PYR1-like 4	-0.681907	0.00035	0.0194261	4.44802	4.78898	4.96838	3.38136	2.90886	3.07261
GLYMA_18G116400	Pectin lyase-like superfamily protein	-0.681683	5e-05	0.00452036	28.9165	27.4286	33.9705	25.5841	18.0964	15.8038
GLYMA_15G080000	IQ-domain 9	-0.681048	5e-05	0.00452036	4.5017	2.97047	3.69974	2.42092	2.65405	2.26137
GLYMA_01G002400	Phospholipase A2 family protein	-0.670752	0.0002	0.0130401	12.7184	11.9317	11.3484	9.82004	6.17971	8.18024
GLYMA_20G116800	endonuclease 2	-0.669917	0.0012	0.0463076	10.6503	3.90868	5.56518	7.96514	3.1828	2.36824
GLYMA_14G099200	S-adenosyl-L-methionine-dependent methyltransferases superfamily protein	-0.669465	0.00045	0.0230776	5.28111	3.16812	4.47951	3.24173	3.00397	2.3477
GLYMA_06G259400	disease resistance protein (TIR-NBS-LRR class), putative	-0.669269	5e-05	0.00452036	3.20817	2.75566	3.2515	2.43034	1.27247	2.36062
GLYMA_11G188700	Plant protein of unknown function (DUF868)	-0.669096	0.0002	0.0130401	4.53188	4.60038	5.09125	3.75406	3.19447	2.49598
GLYMA_02G265800		-0.665891	0.00115	0.0455301	13.1316	10.4015	15.5045	4.34516	8.70873	12.6747
GLYMA_07G273400		-0.660021	0.0002	0.0130401	6.04075	6.60196	7.86779	4.04751	5.7552	3.85329
GLYMA_15G036100	zinc finger (C3HC4-type RING finger) family protein	-0.659628	0.00035	0.0194261	4.50212	4.79476	6.38034	4.58353	3.45681	2.38645
GLYMA_06G037000	Protein of unknown function (DUF1645)	-0.659466	5e-05	0.00452036	8.89944	8.79799	8.55995	6.17242	6.9013	4.52721
GLYMA_14G005300	FASCICLIN-like arabinoogalactan 7	-0.657851	5e-05	0.00452036	30.1343	35.3212	40.3038	23.1168	25.3072	22.2338
GLYMA_20G141800	xyloglucan endotransglucosylase/hydrolase 8	-0.656627	5e-05	0.00452036	14.2503	16.1992	20.1834	9.45663	14.4088	9.90703
GLYMA_17G140200	Bifunctional inhibitor/lipid-transfer protein/seed storage 2S albumin superfamily protein	-0.655993	0.0001	0.0079362	13.7569	11.7751	16.0518	8.53472	8.66509	10.4957
GLYMA_01G048700	RING/U-box superfamily protein	-0.655375	0.0002	0.0130401	20.0901	21.6079	39.8976	29.1279	12.4517	12.3893
GLYMA_04G112500	LORELEI-LIKE-GPI-ANCHORED PROTEIN 1	-0.655016	5e-05	0.00452036	19.1753	18.0198	22.8892	12.0352	14.9088	13.2506
GLYMA_06G105100	Protein of unknown function (DUF833)	-0.654902	0.00055	0.0264649	11.3334	9.13346	8.57788	6.94576	7.09894	6.34113
GLYMA_05G098200	myb domain protein 73	-0.650899	5e-05	0.00452036	6.77547	8.14846	12.2161	4.64276	6.82501	6.58433
GLYMA_03G109900	uclacyanin 1	-0.647718	5e-05	0.00452036	23.9508	27.1739	34.9917	25.4884	17.8964	14.3736
GLYMA_20G131100	Gibberellin-regulated family protein	-0.645715	0.00115	0.0455301	19.124	14.6345	16.7888	11.4431	13.3029	9.32457
GLYMA_15G079800		-0.645107	0.00045	0.0230776	3.85193	4.43936	3.59795	2.72425	2.55547	2.76942
GLYMA_15G024400	Late embryogenesis abundant (LEA) hydroxyproline-rich glycoprotein family	-0.644298	5e-05	0.00452036	9.53979	10.8972	9.75904	8.1302	5.81819	6.56978
GLYMA_08G033100	IQ-domain 26	-0.640844	0.00085	0.0365844	2.72604	2.27846	3.74863	2.20439	1.93429	1.72527
GLYMA_13G237400	squamosa promoter binding protein-like 3	-0.633534	5e-05	0.00452036	31.2416	22.8278	25.2879	17.5131	16.4064	20.0599
GLYMA_01G184500	Transducin/WD40 repeat-like superfamily protein	-0.633473	0.00025	0.0153581	1.87786	1.77989	2.64511	1.30413	1.51921	1.42736
GLYMA_09G131500	heat shock protein 90.1	-0.632515	0.0006	0.0282129	48.608	55.2813	105.032	67.5611	29.9522	42.7025
GLYMA_08G269600	Calcium-dependent phosphotriesterase superfamily protein	-0.631735	5e-05	0.00452036	15.3066	15.3117	21.9757	18.1976	8.73257	8.69998
GLYMA_18G222200	FASCICLIN-like arabinogalactan protein 8	-0.630641	5e-05	0.00452036	39.8573	43.164	44.1244	29.3172	30.3776	27.1384
GLYMA_13G096200	P-loop containing nucleoside triphosphate hydrolases superfamily protein	-0.62997	5e-05	0.00452036	6.19737	5.06229	8.47007	5.20738	4.25729	3.85046
GLYMA_11G246600	heat shock protein 21	-0.629844	0.0006	0.0282129	7.71953	7.62858	14.9307	10.6484	3.63401	6.077
GLYMA_10G271500	Protein phosphatase 2C family protein	-0.628012	5e-05	0.00452036	9.92072	10.082	12.7589	7.29427	8.48108	6.78177
GLYMA_18G260900	expansin A1	-0.627948	5e-05	0.00452036	24.0463	24.7463	36.8053	22.8565	19.531	16.338
GLYMA_07G115400	Acyl transferase/acyl hydrolase/lysophospholipase superfamily protein	-0.622429	5e-05	0.00452036	48.3663	50.4172	72.3014	48.536	24.3407	34.5306
GLYMA_06G283800	TRICHOME BIREFRINGENCE-LIKE 39	-0.622384	0.00015	0.0108489	8.82926	8.88664	12.7573	7.42629	7.60698	5.70244
GLYMA_16G068800	GDSL-like Lipase/Acylhydrolase superfamily protein	-0.619654	0.0009	0.0382669	5.31311	5.69977	6.40063	3.2398	3.66929	5.03796
GLYMA_11G134700	Ctr copper transporter family	-0.619036	0.00125	0.0477642	9.60771	8.214	12.562	7.52405	7.19566	5.98209
GLYMA_10G285900	TCP family transcription factor	-0.618673	5e-05	0.00452036	6.7536	6.58242	8.4993	5.94052	4.20308	4.81156
GLYMA_03G217600	galacturonosyltransferase-like 7	-0.6148	0.00045	0.0230776	5.54001	5.02515	6.1597	3.54236	3.74343	4.20692
GLYMA_04G140600		-0.614782	0.0002	0.0130401	5.68973	7.10351	8.13431	5.24328	5.25205	3.89783
GLYMA_17G012300	SKU5 similar 4	-0.6124	5e-05	0.00452036	51.2344	51.6229	64.621	41.7376	39.669	33.8799
GLYMA_06G219900	kunitz trypsin inhibitor 1	-0.608639	0.0011	0.0440981	12.304	13.4407	17.324	15.1275	6.66513	7.94249
GLYMA_09G238400	homeobox protein 30	-0.607118	5e-05	0.00452036	13.151	12.2593	13.7958	9.74711	9.26543	8.14485
GLYMA_12G169500	2Fe-2S ferredoxin-like superfamily protein	-0.605378	5e-05	0.00452036	33.5869	32.3239	29.6627	24.5937	18.06	24.0092
GLYMA_10G198500	Histone superfamily protein	-0.605046	5e-05	0.00452036	12.0686	11.5474	15.5888	11.6276	6.61725	8.84187
GLYMA_12G231800	Leucine-rich repeat transmembrane protein kinase	-0.604394	5e-05	0.00452036	18.9645	16.5442	21.4324	14.7105	12.7796	10.0012
GLYMA_20G172600	Laccase/Diphenol oxidase family protein	-0.603648	0.00015	0.0108489	7.21553	7.33775	11.2025	5.47531	5.57422	6.69933
GLYMA_09G267700	FASCICLIN-like arabinogalactan-protein 10	-0.602347	5e-05	0.00452036	40.0596	39.7286	46.7409	30.1182	30.6366	27.045
GLYMA_18G130600	pyruvate dehydrogenase complex E1 alpha subunit	-0.599274	0.0005	0.0247726	22.0004	18.9857	18.2059	14.7688	12.9469	15.8759
GLYMA_01G054400	Protein of unknown function, DUF538	-0.596221	5e-05	0.00452036	26.2713	25.9259	29.4141	23.0281	18.5425	15.1831
GLYMA_03G146100	Aha1 domain-containing protein	-0.595189	5e-05	0.00452036	39.9131	33.6482	58.9713	39.2173	22.8825	29.4307
GLYMA_02G039700		-0.59517	0.0012	0.0463076	178.518	190.327	205.697	124.277	155.775	121.306
GLYMA_05G197900	SEC14 cytosolic factor family protein / phosphoglyceride transfer family protein	-0.594668	5e-05	0.00452036	8.19098	7.50707	11.1142	5.52976	6.03419	6.91866
GLYMA_11G153300		-0.593273	5e-05	0.00452036	22.8677	24.3889	26.9872	15.7528	16.7679	19.3906
GLYMA_14G000700		-0.592618	5e-05	0.00452036	41.7035	37.6908	37.7019	30.4758	26.503	25.2255
GLYMA_18G022700	senescence associated gene 20	-0.592156	0.0007	0.0316834	44.0983	49.0018	62.8638	42.3621	31.9903	34.414
GLYMA_13G328400	RmlC-like cupins superfamily protein	-0.59032	5e-05	0.00452036	33.104	23.9862	34.6465	18.6256	23.792	21.4375
GLYMA_20G223800	N-MYC downregulated-like 1	-0.590319	0.0002	0.0130401	6.86346	7.30007	9.06265	5.43839	5.36506	5.63146
GLYMA_10G277200	Pectin lyase-like superfamily protein	-0.590144	0.0002	0.0130401	4.42893	4.15654	5.03899	4.04429	2.84923	2.64389
GLYMA_14G174600	RNA-binding (RRM/RBD/RNP motifs) family protein	-0.586985	0.0009	0.0382669	4.74994	5.43675	7.33836	3.73189	4.08131	4.46713
GLYMA_14G053700	Peroxidase superfamily protein	-0.584835	5e-05	0.00452036	42.1475	37.3727	52.0394	34.3831	27.4092	29.9001
GLYMA_20G115900		-0.581487	0.0006	0.0282129	7.27084	7.47285	7.19611	6.28374	4.75106	4.50682
GLYMA_06G262700	receptor kinase 3	-0.581476	0.00015	0.0108489	6.42878	6.81898	8.39681	6.328	4.98765	3.95989
GLYMA_10G021700	arabinogalactan protein 26	-0.580772	0.0011	0.0440981	5.07158	5.406	6.35432	4.82781	3.68034	3.35541
GLYMA_13G323700		-0.578625	0.00055	0.0264649	10.8841	11.3847	10.8728	8.70661	5.81931	9.00103
GLYMA_15G217300	DNA glycosylase superfamily protein	-0.578124	5e-05	0.00452036	6.25554	6.17519	8.21226	4.8392	5.31438	4.5361
GLYMA_03G216900	Chaperone DnaJ-domain superfamily protein	-0.576264	0.0001	0.0079362	24.2303	22.5052	34.2975	25.336	15.7602	16.8729
GLYMA_16G047100	Protein kinase superfamily protein	-0.573495	0.0002	0.0130401	9.34342	9.82731	10.7966	7.71295	5.92185	7.90642
GLYMA_14G111400	Plant protein of unknown function (DUF868)	-0.569361	0.00075	0.0336426	4.96365	4.57156	5.07989	3.58184	3.0308	3.78418
GLYMA_02G108300	RING/U-box superfamily protein	-0.565239	5e-05	0.00452036	22.5279	25.7386	42.1337	25.4154	17.7016	20.6469
GLYMA_02G252200	Subtilase family protein	-0.558806	0.0001	0.0079362	5.79803	4.38794	6.77139	4.8414	3.33745	4.08631
GLYMA_08G005200	Sec14p-like phosphatidylinositol transfer family protein	-0.557616	0.00015	0.0108489	7.44829	5.69935	9.12971	5.97724	4.78642	5.05898
GLYMA_11G153200		-0.554849	5e-05	0.00452036	21.7944	24.3162	26.9885	17.5018	16.1679	18.831
GLYMA_08G039400	Leucine-rich repeat (LRR) family protein	-0.554847	5e-05	0.00452036	7.46904	6.9673	10.2847	5.31312	6.67582	5.61932
GLYMA_07G215900	Leucine-rich repeat (LRR) family protein	-0.554306	0.0012	0.0463076	4.65795	3.88866	4.94838	4.18214	2.96584	2.52715
GLYMA_09G284500	TCP family transcription factor	-0.554109	0.0001	0.0079362	9.71441	9.91059	11.0975	9.12881	8.19912	6.96636
GLYMA_07G266000	Cystatin/monellin superfamily protein	-0.551348	0.0007	0.0316834	31.4452	29.1911	34.8998	26.6186	20.1831	21.9042
GLYMA_04G050700	N-MYC downregulated-like 2	-0.548209	0.001	0.0414144	9.48944	7.83606	8.47495	5.89911	6.80286	5.75036
GLYMA_18G289600	heat shock cognate protein 70-1	-0.547095	0.00015	0.0108489	11.544	6.29353	7.87321	6.51416	7.09661	4.92674
GLYMA_13G327100	FASCICLIN-like arabinogalactan-protein 11	-0.546174	0.00015	0.0108489	10.6209	13.9065	13.4221	11.6133	8.17057	7.76496
GLYMA_15G015100	lectin protein kinase family protein	-0.545826	0.00115	0.0455301	3.64008	2.81798	4.71696	3.01519	2.27126	2.73943
GLYMA_02G143200	histone H2A 11	-0.544807	0.0002	0.0130401	24.7554	20.7611	31.8084	21.9551	15.7275	17.9197
GLYMA_13G227700	receptor like protein 51	-0.542828	0.0003	0.0175683	6.11907	7.18078	8.07782	4.43918	6.3804	4.6409
GLYMA_13G355600	dihydroflavonol 4-reductase-like1	-0.54073	0.001	0.0414144	25.877	25.3406	24.9199	15.7179	23.049	16.8203
GLYMA_12G021700	hexokinase-like 1	-0.540608	0.0005	0.0247726	6.64553	5.16495	6.07117	4.038	4.63463	4.48316
GLYMA_07G009900	Glucose-methanol-choline (GMC) oxidoreductase family protein	-0.54035	0.00065	0.0300009	50.8737	56.9011	61.7352	42.9297	38.0926	42.0474
GLYMA_05G046100	adenylate kinase 1	-0.539461	0.00035	0.0194261	40.5739	39.9003	44.8887	40.7547	37.9557	36.6818
GLYMA_11G052100	myb domain protein 73	-0.539154	5e-05	0.00452036	25.1009	25.9933	31.4778	23.3912	18.6832	17.7712
GLYMA_02G307700	FASCICLIN-like arabinoogalactan 7	-0.539138	0.0001	0.0079362	40.5694	41.9394	49.4652	31.3448	35.1996	29.114
GLYMA_14G004200	FASCICLIN-like arabinogalactan 2	-0.538705	0.00045	0.0230776	83.6062	83.0679	87.9408	62.7565	65.2734	57.1461
GLYMA_05G023700	Flavin-binding monooxygenase family protein	-0.537686	0.00035	0.0194261	10.3098	6.1397	11.3526	6.32478	5.518	8.19718
GLYMA_04G087800	Protein of unknown function (DUF1005)	-0.536643	5e-05	0.00452036	10.4332	9.76428	12.3316	7.78759	8.45901	7.33027
GLYMA_19G013000	Gibberellin-regulated family protein	-0.533991	0.0001	0.0079362	36.8733	34.0645	41.8412	27.723	31.5037	22.6016
GLYMA_05G102100	arabinogalactan protein 18	-0.533227	0.00015	0.0108489	84.4207	95.2402	92.9569	69.5571	67.3728	62.5752
GLYMA_17G231000		-0.531086	0.0001	0.0079362	204.664	183.543	224.789	130.087	160.324	155.865
GLYMA_05G203000	HXXXD-type acyl-transferase family protein	-0.530451	0.0004	0.0212917	7.70303	8.06667	8.99628	6.73256	5.64787	5.71612
GLYMA_03G084000	RPM1 interacting protein 4	-0.528416	0.0009	0.0382669	7.2813	7.46738	6.94429	4.54061	5.30669	6.08962
GLYMA_06G051500	N-MYC downregulated-like 2	-0.527254	0.0004	0.0212917	12.8561	11.5757	12.1764	9.71065	8.15094	9.9133
GLYMA_06G294100	Ankyrin repeat family protein	-0.525653	0.0002	0.0130401	11.392	10.059	15.6364	11.5915	8.27611	6.896
GLYMA_09G218100	Long-chain fatty alcohol dehydrogenase family protein	-0.525637	0.0007	0.0316834	4.31826	3.89352	5.3447	3.6845	3.32499	2.86645
GLYMA_01G025100		-0.525219	0.0002	0.0130401	99.1382	102.164	107.613	68.8179	87.1579	70.7074
GLYMA_02G235200	allergen-related	-0.523387	0.00125	0.0477642	8.56097	8.96284	11.2093	7.44167	6.58623	7.04284
GLYMA_19G180700	FASCICLIN-like arabinogalactan-protein 11	-0.522021	0.00045	0.0230776	19.071	18.7948	24.5894	19.2966	12.741	13.695
GLYMA_02G308700	FASCICLIN-like arabinogalactan 2	-0.52102	0.00035	0.0194261	60.7515	65.4821	66.7814	46.5829	51.3499	44.2841
GLYMA_13G081000	nodulin MtN21 /EamA-like transporter family protein	-0.519296	0.0002	0.0130401	15.5028	15.0698	17.9634	12.4524	12.9006	10.6187
GLYMA_08G028300		-0.518977	0.00105	0.0427284	12.5265	12.4699	20.6397	14.2913	7.45741	11.518
GLYMA_01G087800	galacturonosyltransferase-like 3	-0.517246	0.0006	0.0282129	6.29602	6.45217	7.37422	5.29945	4.77842	4.74849
GLYMA_03G218600	Heat shock protein DnaJ with tetratricopeptide repeat	-0.517128	0.00015	0.0108489	18.5587	20.2652	23.4706	13.4941	18.0056	14.3271
GLYMA_09G236200	expansin A1	-0.515289	0.0001	0.0079362	58.7001	51.7915	65.172	48.5809	46.5522	34.1435
GLYMA_09G232700	EXORDIUM like 3	-0.515002	0.00015	0.0108489	18.4538	19.0488	22.0567	14.999	14.7296	14.1973
GLYMA_13G044500	GDSL-like Lipase/Acylhydrolase superfamily protein	-0.514054	0.00035	0.0194261	13.6653	15.7881	17.3112	13.3503	10.1022	11.0351
GLYMA_06G042900	CYCLIN D3;1	-0.513473	0.00025	0.0153581	17.3585	14.445	19.0534	13.5331	12.2575	11.6135
GLYMA_12G208500	plasmodesmata callose-binding protein 5	-0.511465	0.00085	0.0365844	22.5162	20.4491	23.607	15.0587	19.4963	14.6507
GLYMA_19G256400	Eukaryotic aspartyl protease family protein	-0.510316	0.0002	0.0130401	41.7959	39.9834	43.4857	34.4677	28.46	29.9699
GLYMA_13G344200	ARF-GAP domain 11	-0.509444	5e-05	0.00452036	44.2616	44.3022	42.0808	35.8188	28.2012	33.274
GLYMA_09G196300	plant intracellular ras group-related LRR 4	-0.507695	0.00125	0.0477642	3.81265	4.41019	4.75838	3.01067	2.97299	3.66164
GLYMA_12G233000	Leucine-rich repeat transmembrane protein kinase	-0.507667	0.0001	0.0079362	34.1471	32.3394	39.7823	29.0323	25.6242	21.9574
GLYMA_07G150400	SGNH hydrolase-type esterase superfamily protein	-0.505483	0.0004	0.0212917	15.3048	22.0992	23.6066	18.727	12.339	14.1566
GLYMA_13G356000	delta tonoplast integral protein	-0.504985	0.00115	0.0455301	12.4625	13.8839	13.8206	12.2119	9.1106	8.67577
GLYMA_13G089800	RNA-binding (RRM/RBD/RNP motifs) family protein	-0.504906	0.0004	0.0212917	9.89337	10.8587	12.7057	7.5567	9.7501	7.05839
GLYMA_12G195500	Peroxidase superfamily protein	-0.504219	0.0002	0.0130401	42.2707	37.3501	50.8433	45.3158	25.7644	30.7803
GLYMA_14G044300	F-box protein 2	-0.503731	0.001	0.0414144	6.48849	5.40806	7.33834	4.40832	4.75718	5.07328
GLYMA_05G207500	beta-6 tubulin	-0.503269	0.0001	0.0079362	24.8497	24.426	31.1758	21.9277	19.8262	17.9438
GLYMA_14G191700	Duplicated homeodomain-like superfamily protein	-0.501529	0.00035	0.0194261	11.112	9.40359	11.8939	8.21805	8.94794	6.91025
GLYMA_15G169600	polyamine oxidase 5	-0.500895	0.00035	0.0194261	5.24509	4.58864	6.30148	4.47079	3.34248	4.15873
GLYMA_07G205100	Tetratricopeptide repeat (TPR)-like superfamily protein	-0.499054	0.00025	0.0153581	11.6255	11.1789	13.5842	8.60251	10.6765	7.89357
GLYMA_13G333900	histone H2A 12	-0.49856	0.0003	0.0175683	34.2046	32.9743	43.2793	30.6278	23.4067	28.664
GLYMA_03G114900	Plant protein of unknown function (DUF247)	-0.497563	0.0001	0.0079362	13.3058	12.9561	15.0674	10.36	11.1476	9.3389
GLYMA_12G117900	DNAJ heat shock family protein	-0.497486	0.0002	0.0130401	12.3845	15.1052	26.1542	16.4202	10.2356	12.9609
GLYMA_06G160200	Sec14p-like phosphatidylinositol transfer family protein	-0.497178	0.00045	0.0230776	13.1517	11.1093	15.4429	10.8797	9.50285	9.3271
GLYMA_13G049700	Methylenetetrahydrofolate reductase family protein	-0.495557	0.00025	0.0153581	17.3669	18.9568	25.4821	16.9107	15.0289	14.07
GLYMA_11G015800	hexokinase-like 1	-0.493415	0.0009	0.0382669	6.12788	6.61818	8.74814	5.71954	5.55085	4.66031
GLYMA_19G029200		-0.49324	0.00055	0.0264649	25.9139	25.1922	31.1264	16.4007	27.253	17.6781
GLYMA_01G098700	Haloacid dehalogenase-like hydrolase (HAD) superfamily protein	-0.492275	0.0001	0.0079362	23.5067	22.3923	27.3093	18.4073	18.692	18.0209
GLYMA_03G042600	RNI-like superfamily protein	-0.487665	0.00105	0.0427284	5.85887	5.90924	7.50083	6.37297	3.80728	4.36288
GLYMA_04G239000	Leucine-rich repeat protein kinase family protein	-0.487554	0.00035	0.0194261	6.2376	7.36041	8.53278	5.78412	6.11073	4.74564
GLYMA_14G200900	O-methyltransferase family protein	-0.487532	0.00055	0.0264649	9.45052	8.90874	9.29995	7.9679	6.29136	6.22308
GLYMA_13G275300		-0.486888	0.00025	0.0153581	28.2979	27.7591	28.8616	19.5269	23.1529	21.3456
GLYMA_14G168800	ankyrin repeat protein	-0.486487	0.0012	0.0463076	3.92988	3.79933	3.49255	2.76461	2.74517	2.97784
GLYMA_06G056000	ferredoxin-related	-0.484029	0.00075	0.0336426	22.1789	19.1425	21.3357	17.6327	15.7554	13.9062
GLYMA_06G145500	Leucine-rich receptor-like protein kinase family protein	-0.482651	0.0006	0.0282129	5.08981	5.1399	6.5078	3.81352	4.47068	4.37942
GLYMA_01G196800	xyloglucan endotransglucosylase/hydrolase 6	-0.482633	0.0011	0.0440981	9.50367	10.4249	13.0785	11.8858	6.29351	6.72245
GLYMA_18G151900	Protein of unknown function, DUF538	-0.481573	0.0003	0.0175683	36.03	34.4787	41.0324	28.6213	28.4197	27.0073
GLYMA_06G102400	RNA-binding (RRM/RBD/RNP motifs) family protein	-0.480333	0.0003	0.0175683	17.7472	18.6443	20.6008	13.9259	14.7073	14.4469
GLYMA_02G224900	Homeodomain-like transcriptional regulator	-0.478867	0.00055	0.0264649	7.41401	6.1766	6.50354	5.38901	5.15777	4.69501
GLYMA_20G091100	neurofilament protein-related	-0.476582	0.0003	0.0175683	11.624	12.163	15.7846	10.1412	10.1946	9.53713
GLYMA_01G243400		-0.476135	0.0002	0.0130401	76.696	86.104	76.0521	62.7781	55.1796	64.366
GLYMA_14G063900		-0.474799	0.0005	0.0247726	9.16937	9.41886	13.6846	8.42048	9.06523	6.76258
GLYMA_02G106300	Fatty acid/sphingolipid desaturase	-0.472407	0.00095	0.0399091	6.52849	8.15038	8.70104	6.1107	6.25941	5.48426
GLYMA_14G223000	SKU5 similar 5	-0.472122	0.0005	0.0247726	22.9002	23.4751	30.6356	21.3956	20.5682	16.3356
GLYMA_07G031200	Integrase-type DNA-binding superfamily protein	-0.471852	0.00075	0.0336426	129.929	138.782	131.641	98.9615	120.483	86.2694
GLYMA_11G195000		-0.471055	0.00095	0.0399091	19.8219	20.3822	18.576	14.9888	12.9251	17.0748
GLYMA_11G000900		-0.469357	0.0006	0.0282129	36.3303	38.3206	40.6436	32.2947	26.9532	29.1886
GLYMA_10G251700	xyloglucan endotransglucosylase/hydrolase 8	-0.468216	0.00045	0.0230776	32.7678	30.4119	36.264	20.8618	31.0174	24.0685
GLYMA_20G111600		-0.46683	0.001	0.0414144	25.4506	27.3494	31.5194	19.4916	22.8076	21.9733
GLYMA_13G048100	2-oxoglutarate (2OG) and Fe(II)-dependent oxygenase superfamily protein	-0.466041	0.0006	0.0282129	36.5084	35.3866	41.2214	31.8761	30.3375	28.4049
GLYMA_08G339500		-0.466006	0.0004	0.0212917	131.181	133.095	157.636	103.621	112.438	105.585
GLYMA_11G051300	arabinogalactan protein 18	-0.465969	0.00105	0.0427284	131.222	140.479	141.971	105.762	109.979	101.366
GLYMA_10G179200	EXORDIUM like 5	-0.461846	0.00045	0.0230776	5.26609	4.96903	6.56207	3.11332	5.47004	4.20781
GLYMA_04G052000	heat shock transcription factor A2	-0.460893	0.001	0.0414144	16.8461	21.8484	33.4463	27.1569	11.2808	16.4189
GLYMA_13G104500	Protein of unknown function (DUF761)	-0.45833	0.00045	0.0230776	24.4519	25.8513	26.27	19.2535	18.2519	21.4397
GLYMA_16G143800	Phototropic-responsive NPH3 family protein	-0.457366	0.001	0.0414144	16.6655	15.9684	19.9117	14.7067	14.0575	11.4995
GLYMA_19G214200	galacturonosyltransferase-like 7	-0.457006	0.0006	0.0282129	11.8521	12.8758	14.5451	10.3879	9.29977	10.4874
GLYMA_13G147000	Histone superfamily protein	-0.456337	0.00105	0.0427284	50.7464	44.7742	54.3688	39.9873	35.6418	39.417
GLYMA_01G168500	B-box type zinc finger family protein	-0.456021	0.0007	0.0316834	21.0662	18.6408	23.7476	18.5778	14.6862	15.545
GLYMA_05G056100	Cupredoxin superfamily protein	-0.454584	0.00095	0.0399091	26.3231	23.0047	32.941	24.1238	20.2547	18.8395
GLYMA_11G197300	cytochrome P450, family 79, subfamily B, polypeptide 2	-0.453961	0.00085	0.0365844	15.649	18.3124	18.1721	11.9922	13.4138	14.8133
GLYMA_11G055200	ralf-like 34	-0.453242	0.0012	0.0463076	148.149	152.257	153.651	117.018	122.319	111.461
GLYMA_15G127200	NPR1-like protein 3	-0.446976	0.00115	0.0455301	8.22053	6.86136	8.75039	6.06705	6.30567	5.99067
GLYMA_13G069400	Peroxidase superfamily protein	-0.446694	0.0007	0.0316834	36.5154	35.3944	38.7307	29.6768	29.9013	26.1199
GLYMA_01G190100	myb domain protein 73	-0.442969	0.0006	0.0282129	21.7951	23.5727	29.8701	18.4734	20.3715	19.3112
GLYMA_19G201500	TPX2 (targeting protein for Xklp2) protein family	-0.44124	0.0011	0.0440981	7.15483	7.09122	6.64265	4.25771	6.34494	5.67294
GLYMA_06G284900	Basic-leucine zipper (bZIP) transcription factor family protein	-0.440945	0.00035	0.0194261	18.8981	18.4797	19.477	13.6725	16.2554	14.3234
GLYMA_13G069900	Gibberellin-regulated family protein	-0.438793	0.0008	0.035078	33.2217	27.4909	32.3789	25.7065	28.9907	18.6486
GLYMA_13G265700	Leucine-rich repeat transmembrane protein kinase	-0.436825	0.00065	0.0300009	12.8637	12.1612	14.0595	10.6353	8.64064	11.4212
GLYMA_11G179900	Late embryogenesis abundant (LEA) hydroxyproline-rich glycoprotein family	-0.434885	0.001	0.0414144	31.523	36.5745	34.2474	28.3667	27.4844	24.4359
GLYMA_02G252700		-0.433988	0.0009	0.0382669	15.4625	14.1782	20.333	12.4411	14.1341	12.175
GLYMA_11G075000	Lactoylglutathione lyase / glyoxalase I family protein	-0.433348	0.0012	0.0463076	28.7668	35.5525	39.0707	37.7911	18.4654	24.8299
GLYMA_02G012700	basic region/leucine zipper motif 53	-0.430798	0.00105	0.0427284	40.1896	40.8561	44.0553	33.5441	33.892	30.5655
GLYMA_11G254000	Leucine-rich repeat protein kinase family protein	-0.430304	0.0013	0.0490338	7.48101	7.15956	9.70821	5.3959	7.1091	6.44359
GLYMA_18G237100	Protein kinase superfamily protein	-0.424449	0.00115	0.0455301	18.5467	16.8793	22.6236	15.3042	14.9606	14.8047
GLYMA_18G281500	Cysteine proteinases superfamily protein	-0.421569	0.00125	0.0477642	7.28934	7.73885	9.9353	6.62309	7.0267	6.00645

## Sheet: Suppl. Data Set 3
Supplemental Data. Sinha et al.(2021).
Suppl. Data Set 3. Transcripts significantly upregulated in soybean flowers subjected to heat stress (Figure 5B). The file contains significantly upregulated transcripts in heat stressed soybean flowers compared to soybean flowers under control conditions. Differential expression of transcripts was examined by RNAseq analysis. Analysis was performed in three biological repeats. Significant change…
Gene	Gene description	fold_change(log2)	p_value	q_value	CT Count 1	CT Count 2	CT Count 3	HS Count 1	HS Count 2	HS Count 3
ENSRNA050002080	NA	28.9606	0.0024	0.00893605	0	0	0	60.2813	22.6536	48.818
GLYMA_15G137500		28.8636	0.00105	0.00446111	0	0	0	25.4655	57.2851	40.6605
GLYMA_10G003900		28.7623	0.016	0.0422971	0	0	0	0	35.9519	80.3067
GLYMA_02G010400		28.5857	0.00625	0.0195382	0	0	0	56.3258	0	45.3497
GLYMA_03G051000		27.975	0.0067	0.0207077	0	0	0	0	56.6644	9.86928
GLYMA_13G050100	Late embryogenesis abundant protein (LEA) family protein	27.5087	0.0128	0.0352666	0	0	0	37.9409	0	9.86928
GLYMA_U034800		27.0866	0.00115	0.00481777	0	0	0	0	28.328	7.66848
ENSRNA050030622	NA	26.8144	0.01555	0.0413107	0	4.76767	0	11.887	0	18.0565
GLYMA_16G104700		26.755	5e-05	0.000313183	0	0	0	5.60432	8.38392	14.7502
GLYMA_20G021100		26.5932	5e-05	0.000313183	0	0	0	9.05351	6.96592	9.54395
ENSRNA050001204	NA	26.5676	0.0056	0.0178898	0	0	0	6.29904	18.6302	0
GLYMA_15G000200		26.3211	0.00175	0.00684789	0	0	0	9.38348	0	11.8561
GLYMA_12G105100		26.0602	0.0073	0.0222171	0	0	0	0	8.81969	8.96919
GLYMA_18G005500		25.8941	0.0049	0.0160479	0	0	0	10.4028	5.15857	0
GLYMA_11G023100		25.8848	0.00105	0.00446111	0	0	0	8.40648	4.19196	2.95005
GLYMA_02G011700		25.689	0.00095	0.00410599	0	0	0	0	11.0372	2.61853
GLYMA_08G210400		25.306	0.016	0.0422971	0	0	0	0	3.47414	7.11364
GLYMA_20G147800		25.275	0.0024	0.00893605	0	0	0	4.0399	6.12113	0
GLYMA_09G157000	catalytic LigB subunit of aromatic ring-opening dioxygenase family	25.0533	0.0092	0.0268515	0	0	0	0	2.34797	6.55179
GLYMA_10G051300		25.0462	0.00545	0.0175053	0	0	0	2.2927	5.18209	1.23671
GLYMA_18G183200		24.9224	0.00325	0.0114701	0	0	0	0	4.68247	3.38643
GLYMA_19G026700		24.0915	5e-05	0.000313183	0	0	0	2.77707	0.53467	1.17786
GLYMA_20G078400	HSP20-like chaperones superfamily protein	23.8966	5e-05	0.000313183	0	0	0	1.6238	1.28445	1.02262
GLYMA_05G122600		23.8885	0.0006	0.00278402	0	0	0	0	2.63173	1.30094
GLYMA_08G338400		23.5815	0.0029	0.010452	0	0	0	0.686321	1.11922	1.37309
GLYMA_01G099400		23.511	0.0013	0.00533875	0	0	0	0.511299	2.13555	0.360298
GLYMA_06G304400	O-fucosyltransferase family protein	23.4955	0.00035	0.00175517	0	0	0	1.24872	1.41323	0.303864
GLYMA_08G130100		23.4039	0.0088	0.0258896	0	0	0	0.917875	0.731048	1.15693
GLYMA_10G011600		23.3672	5e-05	0.000313183	0	0	0	1.24321	0.124053	1.36989
GLYMA_19G081100	alpha carbonic anhydrase 7	23.0898	5e-05	0.000313183	0	0	0	0.92861	0.408652	0.917258
GLYMA_09G201500	Concanavalin A-like lectin protein kinase family protein	22.8246	5e-05	0.000313183	0	0	0	0.820684	0.278537	0.776503
GLYMA_06G207100	signal peptide peptidase	22.8011	5e-05	0.000313183	0	0	0	1.04803	0.806484	0.137104
GLYMA_11G007000		22.7281	5e-05	0.000313183	0	0	0	1.26717	0.322142	0.146535
GLYMA_19G104900		22.6698	0.0006	0.00278402	0	0	0	0.466299	1.0258	0.184154
GLYMA_07G239800		22.6585	5e-05	0.000313183	0	0	0	0.671115	0.381721	0.617939
GLYMA_02G063800	Seven transmembrane MLO family protein	22.6486	5e-05	0.000313183	0	0	0	0.653546	0.542861	0.45959
GLYMA_07G200500	HSP20-like chaperones superfamily protein	7.22902	5e-05	0.000313183	0.375986	0.0979335	0.31248	45.3615	47.2285	32.5283
GLYMA_10G176400	HSP20-like chaperones superfamily protein	6.95271	5e-05	0.000313183	0.863075	0.302416	0.619656	87.3788	82.1762	66.7611
GLYMA_16G030000	BCL-2-associated athanogene 6	6.3285	5e-05	0.000313183	0.0707888	0.0535131	0.0121044	4.06	3.74976	4.38659
GLYMA_16G206200	HSP20-like chaperones superfamily protein	6.25634	5e-05	0.000313183	0.469381	0.520368	1.91698	83.0928	69.7851	60.6726
GLYMA_08G068800	HSP20-like chaperones superfamily protein	5.90293	5e-05	0.000313183	0.858309	0.21012	2.80434	85.1252	84.8541	68.0592
GLYMA_17G227600	heat shock transcription factor A2	5.73853	5e-05	0.000313183	1.33151	1.15595	0.615215	67.5587	59.4323	55.1347
GLYMA_18G094600	heat shock protein 21	5.57308	5e-05	0.000313183	0.963809	1.32828	1.00765	57.8341	56.7803	57.2789
GLYMA_05G011200		5.53393	5e-05	0.000313183	1.66094	0.98912	2.38889	70.3061	132.03	44.7864
GLYMA_19G011400	HSP20-like chaperones superfamily protein	5.24847	5e-05	0.000313183	2.95883	2.46914	5.66769	157.244	158.141	131.51
GLYMA_08G318900	heat shock protein 21	5.24095	0.00235	0.00877619	0.106107	0	0.554562	8.41373	9.37838	7.54816
GLYMA_07G061500	BCL-2-associated athanogene 6	5.19627	5e-05	0.000313183	0.213866	0.123985	0.369506	9.20341	9.57351	8.58626
GLYMA_07G200700	HSP20-like chaperones superfamily protein	4.96277	5e-05	0.000313183	1.05526	0.482161	2.75731	46.1952	46.7302	46.4714
GLYMA_17G072400	heat shock protein 70B	4.92803	5e-05	0.000313183	3.6563	3.12747	6.38227	142.003	154.209	130.064
GLYMA_14G063800	HSP20-like chaperones superfamily protein	4.84586	5e-05	0.000313183	2.11848	0.613273	1.876	54.8409	45.2579	40.3906
GLYMA_13G176200	HSP20-like chaperones superfamily protein	4.73422	5e-05	0.000313183	12.1404	13.7878	29.2347	557.702	556.275	442.872
GLYMA_15G142200		4.63701	0.00125	0.00516344	0.223262	0.294185	0.955782	11.1153	13.7243	13.5652
GLYMA_09G071000	Protein of unknown function (DUF300)	4.57872	0.0059	0.0186628	3.17e-91	0.0688276	3.53e-166	0.578285	0.72091	0.632435
GLYMA_20G213900	HSP20-like chaperones superfamily protein	4.53138	5e-05	0.000313183	1.07701	0.377863	0.603386	16.4784	19.8762	14.8267
GLYMA_02G205600	heat shock protein 70B	4.52367	5e-05	0.000313183	1.66294	1.93081	2.19249	48.9465	51.84	43.0533
GLYMA_01G106800	HSP20-like chaperones superfamily protein	4.50885	5e-05	0.000313183	0.501666	0.376814	0.651998	13.4697	13.36	10.3984
GLYMA_16G145500	Seven transmembrane MLO family protein	4.26857	0.0066	0.0204601	0.0616788	0.0200124	0.0635169	1.15686	1.19723	0.656485
GLYMA_07G200300	HSP20-like chaperones superfamily protein	4.24882	5e-05	0.000313183	0.596157	0.99902	1.77302	21.2547	26.092	20.8668
GLYMA_08G069000	HSP20-like chaperones superfamily protein	4.05678	5e-05	0.000313183	5.97124	3.17291	17.3157	152.252	165.552	139.759
GLYMA_17G006900		4.04405	0.0001	0.000585531	0.0891024	0.11617	0.556932	6.01931	4.17892	2.76831
GLYMA_02G046300		3.98921	5e-05	0.000313183	1.73646	1.89365	1.81573	3.04533	84.5494	2.66787
GLYMA_15G264600	HSP20-like chaperones superfamily protein	3.98842	0.0066	0.0204601	0.525559	0.173672	0.567005	6.66721	8.0165	6.5894
GLYMA_13G175700	HSP20-like chaperones superfamily protein	3.98819	5e-05	0.000313183	0.45295	0.393278	0.156861	5.63044	7.06804	5.77977
GLYMA_08G212000	HSP20-like chaperones superfamily protein	3.8865	5e-05	0.000313183	0.208254	0.316285	0.432206	4.94897	4.6948	5.5811
GLYMA_15G077700	DNAJ heat shock family protein	3.85267	5e-05	0.000313183	0.61735	0.702203	2.28737	18.5781	19.9782	15.9963
GLYMA_15G024600	Glycosyl hydrolases family 32 protein	3.81319	5e-05	0.000313183	0.163529	0.148587	0.202158	2.11639	3.10253	2.56836
GLYMA_14G156400	alcohol dehydrogenase 1	3.80198	5e-05	0.000313183	3.1466	1.6764	3.09364	34.788	46.178	36.6765
GLYMA_03G098600	alkenal reductase	3.79767	5e-05	0.000313183	0.510725	1.03318	1.2335	11.125	13.8316	16.9353
GLYMA_07G151800	beta glucosidase 11	3.73509	5e-05	0.000313183	0.585191	0.498638	0.452484	8.06086	5.60995	7.24187
GLYMA_19G164300	phosphate transporter 1;7	3.70517	5e-05	0.000313183	0.0979722	0.177858	0.120803	1.85579	2.01614	1.80646
GLYMA_08G001400	Dynein light chain type 1 family protein	3.70213	0.00265	0.00968369	1.92119	1.78565	1.95407	3.65045	3.0266	2.78418
GLYMA_02G127300	Peroxidase superfamily protein	3.65646	0.0031	0.0110413	0.167125	0.0724417	0.0576508	1.56764	1.33899	1.172
GLYMA_06G179200	Raffinose synthase family protein	3.58187	5e-05	0.000313183	0.996957	0.436114	0.776344	8.10335	10.8619	9.41925
GLYMA_03G108000		3.57773	0.00855	0.0252531	0.0460755	0.149676	0	1.08039	0.67368	0.936303
GLYMA_20G080400		3.57537	0.00275	0.00999334	0	0.649562	0.793616	5.7791	6.71545	6.03089
GLYMA_05G199300		3.55397	5e-05	0.000313183	0.33045	0.215773	1.26754	10.2334	6.36056	5.38794
GLYMA_08G106700	FKBP-type peptidyl-prolyl cis-trans isomerase family protein	3.53645	5e-05	0.000313183	3.05854	2.15918	4.03953	35.8716	42.3383	37.6805
GLYMA_02G244300	HSP20-like chaperones superfamily protein	3.53493	5e-05	0.000313183	11.4528	9.55882	8.82362	120.031	139.224	116.774
GLYMA_18G189900		3.48152	5e-05	0.000313183	0.120592	0.136939	0.155211	1.63983	2.05497	1.28396
GLYMA_02G270800	chitin elicitor receptor kinase 1	3.48011	0.0002	0.0010727	0.100432	0.097715	0.0774811	1.53045	0.986694	0.865749
GLYMA_07G212700	cytochrome P450, family 707, subfamily A, polypeptide 4	3.46445	5e-05	0.000313183	3.34243	3.51446	3.47823	38.5559	42.5387	41.5403
GLYMA_20G036100	ribonuclease 1	3.44598	5e-05	0.000313183	0.213644	0.649027	0.0739244	2.80595	4.26602	4.57652
GLYMA_16G110500		3.37978	0.00285	0.0103037	0.249892	0.227365	0.0516624	5.60432	0.128854	0.324398
GLYMA_08G042800		3.36532	0.00065	0.00298032	0.0827282	0.377319	0.172145	2.40612	3.17854	1.65249
GLYMA_14G100000	17.6 kDa class II heat shock protein	3.25213	5e-05	0.000313183	4.69864	3.85786	7.83037	54.7257	57.1758	54.3016
GLYMA_08G091300	glutamate decarboxylase	3.23123	0.0186	0.0478259	0.153654	0.0332895	0	0.336286	0.660088	0.996748
GLYMA_06G106700	Heavy metal transport/detoxification superfamily protein	3.22556	5e-05	0.000313183	0.720129	0.28129	0.448589	4.4588	5.73033	4.39479
GLYMA_08G068700	HSP20-like chaperones superfamily protein	3.21613	5e-05	0.000313183	2.10488	1.2298	11.359	47.8228	48.1919	44.0377
GLYMA_02G029200	Transducin/WD40 repeat-like superfamily protein	3.15525	0.0113	0.0318078	0.0809866	0.0525938	0.0417794	0.531693	0.418393	0.75904
GLYMA_15G151100		3.15027	5e-05	0.000313183	0.786803	0.857674	0.688805	6.64639	7.09741	8.91496
GLYMA_03G190100		3.12703	5e-05	0.000313183	0.369912	1.04776	0.387996	6.24913	5.84844	5.5117
GLYMA_06G198300		3.11892	0.00035	0.00175517	0.165213	0.0804736	0.170487	1.20088	1.28008	1.37961
GLYMA_19G207400	Thioredoxin superfamily protein	3.10304	0.00065	0.00298032	0.301989	0.296736	0.796296	3.40191	5.72384	3.50807
GLYMA_03G040400	lipid transfer protein 1	3.07227	0.0015	0.00601671	0.110783	0.217024	0.579541	3.43077	2.72784	1.8349
GLYMA_16G012000	HSP20-like chaperones superfamily protein	3.00597	5e-05	0.000313183	0.253999	0.496565	1.58622	6.43436	7.22612	5.9477
GLYMA_15G142100		3.00144	5e-05	0.000313183	1.49134	1.95614	4.03174	18.8246	23.2444	21.5449
GLYMA_03G215000	Late embryogenesis abundant 3 (LEA3) family protein	2.98531	5e-05	0.000313183	0.958524	0.314168	1.18157	7.04909	6.31424	7.14757
GLYMA_17G222500	WRKY DNA-binding protein 40	2.98336	5e-05	0.000313183	0.299926	0.663247	0.310646	4.05131	3.34414	3.77831
GLYMA_04G229800	heat shock protein 21	2.97673	0.0139	0.0376975	0.0849151	0	0.353545	1.5934	1.08705	0.813338
GLYMA_14G183800	AGAMOUS-like 16	2.96297	0.01385	0.0375845	0.0584575	0.152089	0.121071	1.37112	0.802598	0.755976
GLYMA_04G238200	sigma factor E	2.95092	0.0048	0.0157677	0.136272	0.0885309	0.0469123	0.639064	0.859606	0.812546
GLYMA_02G043000	Concanavalin A-like lectin protein kinase family protein	2.9438	0.00305	0.0108934	0.0421462	0.0547476	0.217495	0.909163	1.05204	0.549151
GLYMA_01G151400		2.93719	5e-05	0.000313183	8.58846	7.92867	10.6711	77.2681	75.2009	71.6803
GLYMA_19G171300	response regulator 24	2.9055	0.00225	0.00845358	0.222695	0.241672	0.0771024	0.974965	1.58717	1.96502
GLYMA_10G216100	GAST1 protein homolog 3	2.90069	5e-05	0.000313183	1.08822	0.814983	0.328232	8.61066	4.57953	5.16655
GLYMA_07G200000	HSP20-like chaperones superfamily protein	2.88265	5e-05	0.000313183	2.90499	3.81756	8.79803	42.8445	41.1306	36.8183
GLYMA_02G157900		2.88247	5e-05	0.000313183	3.32331	2.7855	4.16951	30.1128	25.7646	25.5749
GLYMA_02G252500		2.86755	5e-05	0.000313183	0.588549	0.541829	0.861714	3.68021	4.67952	7.28534
GLYMA_03G160200	cytochrome P450, family 94, subfamily B, polypeptide 1	2.85344	0.00065	0.00298032	0.0700474	0.204616	0.0360972	0.656934	0.694362	1.20197
GLYMA_17G096800	nitrate transporter 1:2	2.84991	5e-05	0.000313183	1.1552	0.937133	1.35518	7.73402	10.0741	9.00605
GLYMA_14G013200		2.84713	5e-05	0.000313183	0.0497239	0.122948	0.145858	1.05205	0.71149	0.704853
GLYMA_03G025600		2.81206	5e-05	0.000313183	4.28976	3.4485	5.12597	34.0963	34.8978	28.9757
GLYMA_14G134900		2.79686	0.0143	0.0385732	0.394737	0	0.630385	2.59498	2.80111	1.9465
GLYMA_06G054700	17.6 kDa class II heat shock protein	2.79235	5e-05	0.000313183	27.0351	30.4147	46.0399	256.762	271.427	240.495
GLYMA_10G003100	heat shock transcription factor A6B	2.78917	0.0069	0.0212221	0	0.155521	0.148382	0.628568	1.07004	0.583146
GLYMA_16G094600	Uncharacterised protein family SERF	2.77078	5e-05	0.000313183	4.25267	4.98404	4.40858	30.7666	34.454	35.8268
GLYMA_08G056600	alpha/beta-Hydrolases superfamily protein	2.76814	5e-05	0.000313183	0.173387	0.366031	0.536985	2.52063	2.85358	2.57541
GLYMA_13G349300	Glycosyl hydrolases family 32 protein	2.76102	5e-05	0.000313183	0.530495	0.344608	0.312607	2.6944	3.462	2.62938
GLYMA_11G099400	mRNA splicing factor, thioredoxin-like U5 snRNP	2.74535	0.00015	0.000838622	0.610861	0.669722	4.16339	13.2798	9.49271	14.8747
GLYMA_20G055300		2.73202	0.00905	0.0264845	0.104661	0.0340156	0.162357	0.638102	0.449517	1.01786
GLYMA_07G099300		2.72443	0.01925	0.0491708	0.0510372	0.0331715	0.158304	0.526583	0.482373	0.662209
GLYMA_03G130600	basic helix-loop-helix (bHLH) DNA-binding superfamily protein	2.71964	5e-05	0.000313183	0.28381	0.415687	0.441891	2.72905	2.91466	2.62213
GLYMA_05G221000	Protein kinase protein with adenine nucleotide alpha hydrolases-like domain	2.70859	5e-05	0.000313183	0.088959	0.201911	0.182911	1.54328	0.730339	1.11529
GLYMA_14G085600	Granulin repeat cysteine protease family protein	2.70244	5e-05	0.000313183	8.80531	7.77952	8.28357	47.3442	69.2262	59.0038
GLYMA_07G139300		2.69896	5e-05	0.000313183	0.171714	0.195185	0.443132	1.16762	2.25363	2.27149
GLYMA_19G023900		2.6899	0.0071	0.021724	0.137518	0.223759	0.0713403	1.41907	1.23628	0.442377
GLYMA_02G300800		2.68461	5e-05	0.000313183	0.0358967	0.116256	0.154624	0.726574	0.80279	0.587401
GLYMA_02G182300		2.6799	0.0011	0.00464178	0.309794	0.404352	0.21576	2.51943	1.84402	2.20667
GLYMA_02G214200	P-loop nucleoside triphosphate hydrolases superfamily protein with CH (Calponin Homology) domain	2.67167	0.00975	0.0281578	0.704871	0.479846	1.92001	6.52433	3.61674	4.89901
GLYMA_14G005500		2.66874	5e-05	0.000313183	0.437444	1.12341	1.00218	7.30536	6.41777	3.97552
GLYMA_09G128300	UDP-glucosyl transferase 88A1	2.66429	0.00915	0.0267315	0.270464	0	0.055961	0.608864	0.650289	0.963665
GLYMA_13G174300	cellulose synthase like G2	2.6575	5e-05	0.000313183	1.14107	1.03877	1.79226	8.14269	10.4967	8.38558
GLYMA_10G011500		2.64804	0.0093	0.0270863	0.0996124	0.0323684	0.154448	0.373729	0.470855	1.05075
GLYMA_13G286500	PsbQ-like 1	2.64133	0.0186	0.0478259	0.151181	0.0984487	0.0785347	0.709158	1.0341	0.48478
GLYMA_11G121000	NAD(P)-binding Rossmann-fold superfamily protein	2.63944	0.0168	0.0440274	0.246422	0.0535174	0.0854513	1.07891	0.911829	0.590833
GLYMA_10G033700		2.63136	5e-05	0.000313183	0.351084	0.371372	0.398638	5.39895	0.878992	1.18711
GLYMA_16G117900		2.61258	0.0052	0.016836	0.321866	0.0700401	0.336521	1.61089	1.68645	1.44085
GLYMA_01G101100	Protein of unknown function (DUF668)	2.60397	0.0004	0.00196085	0.162427	0.126499	0.0669286	0.8835	0.672382	0.823863
GLYMA_09G202700		2.58477	5e-05	0.000313183	1.48531	1.93802	1.44702	8.36237	11.9807	11.8177
GLYMA_02G007000	phytochrome interacting factor 3	2.58154	0.00095	0.00410599	0.169698	0.137776	0.0875772	0.517269	1.35105	0.725425
GLYMA_05G040300	Raffinose synthase family protein	2.55923	0.0003	0.00153499	0.145285	0.109935	0.0249033	0.340606	0.64844	0.855177
GLYMA_01G141900		2.55868	5e-05	0.000313183	4.35294	5.13044	4.08293	30.9277	28.0972	26.5296
GLYMA_12G191900	replication factor C1	2.55601	0.01375	0.0373695	9.59092	9.72307	60.7871	140.469	11.2277	55.9291
GLYMA_11G130100	beta glucosidase 13	2.55522	0.0009	0.00391904	0.0843506	0.164361	0.152579	0.593365	1.0528	0.996047
GLYMA_14G013300	Concanavalin A-like lectin protein kinase family protein	2.55497	0.001	0.00428201	0.0870845	0.135669	0.1436	0.849382	0.900813	0.75434
GLYMA_13G176000	HSP20-like chaperones superfamily protein	2.55017	5e-05	0.000313183	3.51913	3.47376	11.4081	41.4093	38.4787	32.9438
GLYMA_14G082400	Calcium-binding EF-hand family protein	2.50329	0.0001	0.000585531	0.516349	0.564681	1.27617	4.13912	5.48693	4.53568
GLYMA_10G205800		2.4928	0.0045	0.0149623	0.893046	0	0.955782	2.93612	3.89474	4.01932
GLYMA_06G324100	GDSL-like Lipase/Acylhydrolase superfamily protein	2.49105	5e-05	0.000313183	0.637995	1.05608	0.840685	5.22286	6.09621	4.43018
GLYMA_15G048500	MAPK/ERK kinase kinase 1	2.48702	0.0056	0.0178898	0.102164	0.0996029	0.158445	0.766616	0.570576	0.828475
GLYMA_17G188200	Glycosyl hydrolase family protein	2.48368	0.0004	0.00196085	0.209032	0.0508486	0.0537656	0.416553	0.69945	0.793315
GLYMA_15G247900		2.47845	0.0018	0.00700473	0.370097	0.120663	0.38581	1.21541	2.12881	1.83979
GLYMA_19G219100	galactinol synthase 1	2.46683	5e-05	0.000313183	4.86159	5.9226	8.30593	38.101	40.6819	34.5664
GLYMA_18G172100	vesicle-associated membrane protein 725	2.46229	0.00505	0.0164345	0.305924	0.283437	0.333727	1.69378	2.25023	1.54962
GLYMA_10G287300	GRAM domain-containing protein / ABA-responsive protein-related	2.45898	0.00345	0.0120367	0.0804794	0.104527	0.166063	0.679322	0.762289	0.623181
GLYMA_17G245100	Protein of unknown function (DUF1645)	2.45617	0.00045	0.00217255	0.362255	0.12825	0.0509893	1.27412	0.594689	1.39919
GLYMA_12G191700	cellulose synthase-like B3	2.4537	5e-05	0.000313183	0.352942	0.114504	0.259259	1.25141	1.40531	1.60292
GLYMA_03G099000	Zinc-binding dehydrogenase family protein	2.44413	5e-05	0.000313183	0.297301	0.418617	0.256077	1.97522	2.25711	1.68884
GLYMA_11G051800	cytochrome P450, family 81, subfamily D, polypeptide 3	2.4355	5e-05	0.000313183	0.156812	0.229107	0.283065	1.3604	1.01291	1.53454
GLYMA_15G050800	Peroxidase superfamily protein	2.43328	0.00185	0.00716833	0.174348	0.22676	0.120342	0.981256	1.04714	1.08035
GLYMA_19G207300	Glutaredoxin family protein	2.43284	5e-05	0.000313183	11.3245	9.1887	12.8118	47.1869	79.5139	67.1653
GLYMA_11G179300	FAD/NAD(P)-binding oxidoreductase family protein	2.42877	5e-05	0.000313183	2.11672	2.06317	1.64042	11.3707	13.2348	9.57119
GLYMA_06G306200		2.42081	0.0001	0.000585531	0.169076	0.109743	0.20906	0.919678	0.903806	0.967634
GLYMA_03G170100	response regulator 24	2.41991	0.01585	0.0419745	0.170834	0.278331	0	1.04183	0.87469	0.817953
GLYMA_02G162800		2.41921	5e-05	0.000313183	0.0749847	0.133589	0.201848	0.870071	0.682178	0.798596
GLYMA_09G036800		2.41917	5e-05	0.000313183	1.42061	2.06916	3.65223	10.506	15.4088	14.8836
GLYMA_18G065300		2.41541	0.0009	0.00391904	0.32523	0.211615	0.202316	1.58647	1.28185	1.41486
GLYMA_06G183800	ARM repeat superfamily protein	2.39559	5e-05	0.000313183	0.16077	0.191207	0.248144	1.33177	0.925395	1.14298
GLYMA_08G006600		2.39205	5e-05	0.000313183	1.86801	1.37572	0.929231	6.17209	9.01748	8.83161
GLYMA_03G194500	ribonuclease 3	2.39041	0.00035	0.00175517	0.989765	0.647875	0.744235	5.30895	3.58002	4.61901
GLYMA_14G087200	Gibberellin-regulated family protein	2.38851	5e-05	0.000313183	8.29199	6.67881	8.89544	43.1508	48.948	42.5281
GLYMA_05G142900		2.38182	5e-05	0.000313183	0.684366	0.819511	0.835913	5.78025	2.4196	5.0303
GLYMA_18G095300	tetraacyldisaccharide 4\'-kinase family protein	2.3809	0.0084	0.0248856	0.104008	0.271524	0.326017	1.56158	1.06115	1.31661
GLYMA_17G154300	aluminum-activated, malate transporter 12	2.37218	5e-05	0.000313183	0.114901	0.0745494	0.325258	1.02365	0.793336	0.988768
GLYMA_18G197200	Pentatricopeptide repeat (PPR) superfamily protein	2.36663	0.00375	0.0128985	0.168583	0.0875378	0.138964	0.56917	0.581412	1.04756
GLYMA_15G251400		2.35687	5e-05	0.000313183	1.89056	0.653598	1.51273	6.36614	6.23155	9.64649
GLYMA_13G355200	Protein of unknown function (DUF1677)	2.34768	0.0001	0.000585531	0.980153	0.966548	1.14756	5.06268	6.95711	4.91051
GLYMA_06G088100	HPT phosphotransmitter 4	2.34686	0.01265	0.0349094	0.137191	0.17858	0.0711688	0.514799	1.11592	0.551701
GLYMA_07G188700	Pentatricopeptide repeat (PPR) superfamily protein	2.34452	0.00205	0.0078221	0.0653009	0.105953	0.134542	0.398065	0.872879	0.400638
GLYMA_06G307500	SLAC1 homologue 1	2.34344	5e-05	0.000313183	0.145289	0.660877	0.350323	1.58985	2.41473	2.5166
GLYMA_01G238600	heat-shock protein 70T-2	2.34278	5e-05	0.000313183	9.21002	8.47961	13.3974	63.7763	56.7155	48.2988
GLYMA_14G096800	heat shock transcription factor A2	2.33706	5e-05	0.000313183	5.90273	6.20027	7.52119	36.0719	37.2826	33.6598
GLYMA_15G273800		2.33583	0.0006	0.00278402	0.476943	0.6233	0.499852	0.895221	0.707501	7.34212
GLYMA_19G252000	Calcium-dependent lipid-binding (CaLB domain) family protein	2.32993	0.00245	0.00908091	0.106004	0.206723	0.164462	0.89487	0.910449	0.815892
GLYMA_01G065700	arginine/serine-rich 45	2.31993	0.0186	0.0478259	0.0997843	0.0648489	0.154717	0.561561	0.643172	0.485777
GLYMA_15G146000		2.31056	0.0024	0.00893605	0	0.67589	0.481551	1.7263	3.2187	1.35755
GLYMA_02G099600		2.30437	0.0025	0.00922352	0.26125	0.141176	0.469219	0.285815	0.131712	4.19047
GLYMA_15G252000	glutathione S-transferase TAU 19	2.30133	0.0015	0.00601671	0.0660869	0.258022	0.342659	1.36389	1.35871	0.798222
GLYMA_14G219100	GAST1 protein homolog 1	2.30003	5e-05	0.000313183	4.80199	6.20048	5.97592	29.7206	31.4571	30.4734
GLYMA_09G181800	Protein kinase superfamily protein	2.29748	5e-05	0.000313183	0.167605	0.235599	0.201251	1.12644	1.03685	1.07642
GLYMA_01G241500	ethylene-dependent gravitropism-deficient and yellow-green-like 3	2.29061	5e-05	0.000313183	3.64944	3.54209	3.90768	18.7745	20.8884	19.1332
GLYMA_12G058400		2.28434	5e-05	0.000313183	0.605703	0.498241	0.499942	2.19657	3.3031	3.02784
GLYMA_10G052400		2.28084	5e-05	0.000313183	0.49366	0.320399	0.847631	1.20371	1.81634	2.50344
GLYMA_20G064300	RNI-like superfamily protein	2.2795	5e-05	0.000313183	0.186629	0.252299	0.22461	1.10319	1.33614	1.06787
GLYMA_20G070100	Integrase-type DNA-binding superfamily protein	2.27842	5e-05	0.000313183	0.263839	0.485596	0.726415	2.18588	2.45934	3.0412
GLYMA_12G096900	cellulose synthase-like B3	2.27722	5e-05	0.000313183	0.473481	0.346544	0.367235	2.16874	2.07366	1.994
GLYMA_11G116600	Glucose-1-phosphate adenylyltransferase family protein	2.27313	5e-05	0.000313183	4.72517	3.50441	3.87987	17.6327	23.3894	21.8387
GLYMA_14G099900	17.6 kDa class II heat shock protein	2.26288	5e-05	0.000313183	18.3805	19.5244	30.57	118.116	129.673	104.085
GLYMA_20G017100	sulfate transporter 91	2.2611	5e-05	0.000313183	1.48169	2.53424	2.224	10.2119	11.3805	11.0507
GLYMA_09G012800		2.2601	5e-05	0.000313183	8.98351	7.81639	9.09795	45.1143	48.7985	40.1256
GLYMA_18G140300	Peptidase C15, pyroglutamyl peptidase I-like	2.25745	0.0001	0.000585531	0.507007	0.804042	0.736163	4.46257	2.07356	4.1201
GLYMA_14G021500	Cell differentiation, Rcd1-like protein	2.25072	0.0056	0.0178898	0.155031	0.300323	0.0805637	0.655216	1.5238	0.745022
GLYMA_08G224900	Reticulon family protein	2.23776	5e-05	0.000313183	1.01056	1.09998	0.235002	0.948362	9.68096	1.71326
GLYMA_18G280000		2.23248	5e-05	0.000313183	0.195256	0.253354	0.258375	1.38639	0.914971	1.30358
GLYMA_04G064800	calcium-binding EF hand family protein	2.22501	5e-05	0.000313183	0.105942	0.137393	0.130671	0.596074	0.677647	0.627404
GLYMA_13G176300	HSP20-like chaperones superfamily protein	2.21909	5e-05	0.000313183	124.386	138.87	171.241	765.895	762.182	652.846
GLYMA_06G134900	heat shock protein 21	2.21881	5e-05	0.000313183	4.16503	3.92458	3.9824	24.3128	18.6436	17.9297
GLYMA_11G246600	heat shock protein 21	2.21794	5e-05	0.000313183	7.71953	7.62858	14.9307	47.8618	61.9301	39.9881
GLYMA_08G062300	Aldolase-type TIM barrel family protein	2.21684	5e-05	0.000313183	22.385	25.6199	22.1881	125.362	119.733	110.441
GLYMA_13G152900	acyl activating enzyme 12	2.21392	5e-05	0.000313183	0.766268	0.784041	0.970943	3.37192	4.37437	4.90153
GLYMA_14G189200	nodulin MtN21 /EamA-like transporter family protein	2.20998	0.00035	0.00175517	0.526444	0.0547703	0.709537	2.24288	2.40276	1.56271
GLYMA_20G132300	Uncharacterised protein family SERF	2.20661	5e-05	0.000313183	12.8047	15.627	10.5738	72.4492	64.2846	67.1022
GLYMA_03G221300	glycerol-3-phosphate acyltransferase 2	2.20443	0.0001	0.000585531	0.205343	0.240045	0.550911	1.3096	1.55572	2.00769
GLYMA_09G131500	heat shock protein 90.1	2.20352	0.00315	0.0111851	48.608	55.2813	105.032	341.489	370.161	312.538
GLYMA_10G002500	TBP-associated factor 13	2.20206	5e-05	0.000313183	0.908589	0.781996	0.580361	3.8486	3.59283	2.95275
GLYMA_15G241000	multidrug resistance-associated protein 6	2.18822	0.00295	0.0106014	0.932741	0.490187	0.396349	4.02907	1.87277	3.12836
GLYMA_07G139700	glutathione S-transferase TAU 8	2.1853	5e-05	0.000313183	3.8279	3.16195	2.81963	16.5417	17.1654	17.7671
GLYMA_17G027400	drought-induced 21	2.15753	5e-05	0.000313183	1.93228	1.62577	1.01637	7.38447	7.69314	7.31105
GLYMA_13G245600	Protein of unknown function (DUF761)	2.13095	5e-05	0.000313183	0.700534	1.49158	0.858123	5.49614	4.31192	4.92849
GLYMA_13G205800	HSP20-like chaperones superfamily protein	2.13037	5e-05	0.000313183	2.28122	4.02305	3.10482	11.5605	16.2597	17.3366
GLYMA_14G115600		2.12283	5e-05	0.000313183	0.513016	0.689908	0.755584	3.09301	3.0313	3.11159
GLYMA_02G132200	cytochrome P450, family 707, subfamily A, polypeptide 4	2.12061	5e-05	0.000313183	14.7671	14.6312	17.0175	63.794	79.4577	72.905
GLYMA_10G205700		2.11109	0.01105	0.0312408	0.180157	0.473153	0.764552	1.69166	2.11265	2.75431
GLYMA_11G190500		2.11008	5e-05	0.000313183	2.86814	3.00147	3.32888	22.6205	17.8168	2.18534
GLYMA_06G157800	HSP20-like chaperones superfamily protein	2.10949	5e-05	0.000313183	7.00308	7.89593	17.5242	53.1708	50.7695	44.1987
GLYMA_13G356000	delta tonoplast integral protein	2.10893	5e-05	0.000313183	12.4625	13.8839	13.8206	72.3279	59.3535	57.0964
GLYMA_04G037200	P-loop containing nucleoside triphosphate hydrolases superfamily protein	2.10711	0.003	0.010751	0.354763	0.0923749	0.294594	1.33124	1.03227	1.02605
GLYMA_06G325600	transcription factor jumonji (jmjC) domain-containing protein	2.10559	5e-05	0.000313183	1.48684	1.44239	1.91742	7.17459	7.712	5.57825
GLYMA_20G203800	proline-rich protein 1	2.10551	0.0111	0.0313428	0.383466	0.0998937	0.079698	0.719511	1.18008	0.737401
GLYMA_14G173400	receptor like protein 24	2.09319	5e-05	0.000313183	0.0920273	0.218966	0.410656	1.17949	0.741018	1.35634
GLYMA_08G242100	casein lytic proteinase B3	2.09251	5e-05	0.000313183	6.44506	5.88763	8.58825	31.6825	34.3611	29.8859
GLYMA_15G195200	fatty acid desaturase 2	2.09238	0.00265	0.00968369	0.728924	0.982656	1.26763	2.87267	2.68918	4.55103
GLYMA_11G085400	Protein kinase superfamily protein	2.09157	5e-05	0.000313183	0.280509	0.260227	0.248053	1.08991	1.0332	1.56793
GLYMA_13G177300	Mitochondrial substrate carrier family protein	2.08985	5e-05	0.000313183	0.0667091	0.112397	0.205389	0.513421	0.634948	0.595265
GLYMA_18G013600	sulfur E2	2.08235	0.01645	0.0432708	0.178756	0.233063	0.186228	0.670882	0.685899	1.42385
GLYMA_06G256200	Quinone reductase family protein	2.07227	0.0087	0.0256226	0.131722	0.042856	0.409767	0.494265	0.677062	1.379
GLYMA_12G082600		2.07073	0.0032	0.0113302	0.24783	0.322951	0.257843	1.16259	1.12856	1.5182
GLYMA_04G054400	17.6 kDa class II heat shock protein	2.06736	5e-05	0.000313183	56.9473	65.4253	109.666	339.619	373.403	326.299
GLYMA_16G178800	heat shock protein 90.1	2.06594	5e-05	0.000313183	29.6266	33.967	64.7013	191.927	203.641	176.145
GLYMA_07G137600		2.05277	0.0014	0.00568012	0.211804	0.242188	0.300186	2.78211	0.248548	0.274666
GLYMA_18G141500	cysteine-rich RLK (RECEPTOR-like protein kinase) 2	2.04918	5e-05	0.000313183	0.193928	0.0733254	0.0995662	0.530383	0.447458	0.67955
GLYMA_02G126000	zinc transporter 10 precursor	2.04305	0.00075	0.0033597	0.462142	0.225395	0.179419	1.78818	1.38792	0.700469
GLYMA_11G097500	Calcium-binding EF-hand family protein	2.04071	5e-05	0.000313183	4.02492	3.57343	4.20241	16.9038	18.3712	17.5326
GLYMA_07G200200	HSP20-like chaperones superfamily protein	2.03693	5e-05	0.000313183	138.882	147.466	211.949	751.204	757.676	686.983
GLYMA_11G105800	Chaperone DnaJ-domain superfamily protein	2.03414	0.0003	0.00153499	0.192119	0.877161	0.70146	2.52377	3.1902	2.21209
GLYMA_14G058700	2-oxoglutarate (2OG) and Fe(II)-dependent oxygenase superfamily protein	2.02976	5e-05	0.000313183	0.216572	0.196946	0.804869	2.03124	1.97552	1.16337
GLYMA_07G153900	myb-like HTH transcriptional regulator family protein	2.02767	0.0021	0.00798244	0.148126	0.26268	0.216435	0.821257	1.04386	0.928713
GLYMA_01G119000		2.01999	0.00105	0.00446111	0.234112	0.15225	0.424216	0.713709	1.30554	1.46616
GLYMA_20G118200	leucine-rich repeat transmembrane protein kinase family protein	2.01637	5e-05	0.000313183	1.03042	0.730474	1.0597	4.17974	4.30596	3.77935
GLYMA_17G165200	natural resistance-associated macrophage protein 3	2.01417	5e-05	0.000313183	6.05719	4.43011	7.21559	24.6149	30.8141	20.6451
GLYMA_05G064100	calcium-dependent protein kinase 29	2.01288	0.00065	0.00298032	2.03862	0.67015	2.10718	1.13213	12.1635	6.97307
GLYMA_03G030800	cytochrome P450, family 83, subfamily B, polypeptide 1	2.00907	0.0001	0.000585531	0.197102	0.256521	0.447264	1.20293	1.15486	1.81595
GLYMA_19G214500		2.00708	5e-05	0.000313183	1.69252	3.066	3.43176	14.4693	10.2532	10.8368
GLYMA_03G068100	rubisco activase	2.00484	5e-05	0.000313183	3.67655	4.24528	3.78901	13.9556	21.0586	16.1792
GLYMA_10G145300	galactinol synthase 1	1.99921	0.00015	0.000838622	0.466323	0.267078	0.432141	1.29552	2.37735	1.32514
GLYMA_16G089000	1-deoxy-D-xylulose 5-phosphate reductoisomerase	1.99821	5e-05	0.000313183	12.4398	9.22276	10.8822	39.7418	56.1543	44.8943
GLYMA_02G106000	Mog1/PsbP/DUF1795-like photosystem II reaction center PsbP family protein	1.99647	5e-05	0.000313183	0.724107	0.874079	1.17663	1.30987	9.52023	2.10202
GLYMA_03G030400	cytochrome P450, family 83, subfamily B, polypeptide 1	1.99304	5e-05	0.000313183	0.459764	0.803538	0.25517	2.78613	1.67656	2.28259
GLYMA_09G041900		1.99025	5e-05	0.000313183	5.22337	4.19714	5.4753	18.9074	22.3935	22.5634
GLYMA_19G159500	heat shock transcription factor A6B	1.99016	5e-05	0.000313183	0.849482	0.437144	0.63328	2.6097	2.70482	2.90408
GLYMA_10G066100	heat shock transcription factor A3	1.98898	0.0093	0.0270863	0.158281	0.240072	0.054568	0.989761	0.58912	0.427506
GLYMA_15G187000	HAD-superfamily hydrolase, subfamily IG, 5\'-nucleotidase	1.98746	0.00285	0.0103037	0.0731489	0.213702	0.113121	0.994744	0.189099	0.597268
GLYMA_01G123600	myb-like HTH transcriptional regulator family protein	1.98568	0.00575	0.018275	0.118615	0.202581	0.0920023	0.543184	0.512041	0.763233
GLYMA_12G154300	metallothionein 3	1.98522	5e-05	0.000313183	55.31	42.7309	57.993	192.79	229.712	243.751
GLYMA_17G222300	WRKY DNA-binding protein 40	1.9845	0.0003	0.00153499	0.204471	0.239023	0.379768	1.3424	0.880212	1.26624
GLYMA_01G150000	S-adenosyl-L-methionine-dependent methyltransferases superfamily protein	1.98053	0.00615	0.019301	0.269586	0.219301	0.139816	0.885139	0.808073	1.03048
GLYMA_05G149900	FKBP-type peptidyl-prolyl cis-trans isomerase family protein	1.97971	5e-05	0.000313183	61.5908	65.5729	98.5309	320.511	339.434	294.666
GLYMA_08G009900	homolog of Medicago truncatula MTN3	1.95858	5e-05	0.000313183	1.93892	1.40912	2.53832	8.18431	9.78803	6.50225
GLYMA_07G043600	HSP20-like chaperones superfamily protein	1.95579	5e-05	0.000313183	2.50297	2.92509	4.22354	14.0094	12.2978	13.907
GLYMA_09G216600		1.95078	5e-05	0.000313183	36.1286	29.505	42.3961	137.166	167.108	144.819
GLYMA_10G073400	alpha carbonic anhydrase 7	1.95071	5e-05	0.000313183	0.682493	1.3319	1.47864	4.07409	5.63846	4.90537
GLYMA_17G156600		1.94987	0.00185	0.00716833	1.32593	1.57766	0.572474	5.73159	3.71529	5.47067
GLYMA_14G014100	Outward rectifying potassium channel protein	1.94563	0.0012	0.00498837	0.0760858	0.41564	0.232881	0.9719	0.846377	1.27925
GLYMA_17G242400	alpha-amylase-like	1.94434	5e-05	0.000313183	1.50101	2.37954	2.02653	7.53708	8.62882	8.66893
GLYMA_12G004600	Plant invertase/pectin methylesterase inhibitor superfamily protein	1.9441	5e-05	0.000313183	12.7618	11.6904	12.8552	49.9125	58.7376	46.7141
GLYMA_18G251000		1.94373	5e-05	0.000313183	0.558687	0.453326	0.647774	1.9976	2.22734	2.65359
GLYMA_07G162100	exocyst complex component sec10	1.93992	5e-05	0.000313183	0.888399	0.682574	1.03701	4.02567	4.12447	2.88875
GLYMA_17G156700	Protein of unknown function (DUF300)	1.93958	0.00795	0.023809	0.466339	0.130057	0	1.12492	0.855949	0.536306
GLYMA_07G265000	Protein of unknown function (DUF506)	1.93685	0.0001	0.000585531	0.473495	0.500409	0.429049	1.66557	1.6247	2.58192
GLYMA_08G326000	CCCH-type zinc fingerfamily protein with RNA-binding domain	1.93371	5e-05	0.000313183	0.556898	0.808235	0.516054	1.49561	2.78978	3.6482
GLYMA_14G156300	Calcium-binding EF-hand family protein	1.92626	5e-05	0.000313183	0.619212	0.711848	1.13192	2.54652	3.93158	3.55935
GLYMA_03G122500	Major facilitator superfamily protein	1.92253	5e-05	0.000313183	3.19808	3.14477	3.86004	12.8755	13.9024	15.0123
GLYMA_10G222300	Protein of unknown function (DUF3511)	1.91995	5e-05	0.000313183	13.4765	12.8615	10.9209	52.9421	53.307	47.3389
GLYMA_14G130600		1.91827	5e-05	0.000313183	38.0839	37.8652	45.4523	164.208	172.398	158.918
GLYMA_01G238800	Major facilitator superfamily protein	1.91327	5e-05	0.000313183	2.38586	2.03243	2.08254	8.88795	9.52948	8.14381
GLYMA_07G093200	ARM repeat protein interacting with ABF2	1.90783	5e-05	0.000313183	0.255102	0.407895	0.209593	1.20402	0.853332	1.54181
GLYMA_10G231600	ferric reduction oxidase 4	1.90051	0.00095	0.00410599	0.192929	0.125165	0.0879074	0.801245	0.333101	0.519862
GLYMA_09G037700		1.89432	0.00095	0.00410599	0.270532	0.484165	0.350782	1.33237	1.96926	1.19725
GLYMA_08G202200		1.89242	0.0006	0.00278402	0.658391	0.64484	0.688705	2.36843	2.8423	2.85744
GLYMA_08G003000	NAD(P)H dehydrogenase C1	1.89224	0.0056	0.0178898	0.0697806	0.241801	0.19222	0.349064	0.520095	1.13417
GLYMA_07G096300	Protein kinase superfamily protein	1.88974	0.0023	0.00861896	0.159911	0.207559	0.0329428	0.539884	0.551697	0.575759
GLYMA_20G050500	Glucose-6-phosphate/phosphate translocator-related	1.88136	5e-05	0.000313183	1.64439	1.13171	0.952112	13.046	1.01226	0.727009
GLYMA_16G101000		1.88023	5e-05	0.000313183	1.92532	1.46888	2.75403	9.52884	7.93327	6.68145
GLYMA_07G271100	NAC domain containing protein 35	1.86582	5e-05	0.000313183	1.05136	1.57397	0.802599	5.31635	4.60019	3.8649
GLYMA_07G016400	Protein of unknown function (DUF1677)	1.86177	0.00105	0.00446111	0.872842	1.58078	1.1665	6.76396	3.99175	3.60892
GLYMA_03G143500	myb-like HTH transcriptional regulator family protein	1.8606	0.0001	0.000585531	0.0584676	0.835938	0.423782	1.24951	2.05423	2.03296
GLYMA_17G206900		1.85993	0.0062	0.0194173	0.181562	0.355122	0.37841	1.36285	1.00602	1.22848
GLYMA_13G315500		1.85965	0.01505	0.0402496	0.408427	1.63822	0.907317	4.22798	4.76798	2.84183
GLYMA_07G155100		1.85896	5e-05	0.000313183	1.57071	2.05652	0.902156	5.09339	8.3131	4.77269
GLYMA_12G098000		1.85711	5e-05	0.000313183	0.660276	0.672854	0.771968	2.96712	2.16825	3.1188
GLYMA_14G214800	HSP20-like chaperones superfamily protein	1.85699	5e-05	0.000313183	26.6637	28.5017	33.8462	119.32	123.963	104.927
GLYMA_05G022200	heat shock protein 101	1.85427	5e-05	0.000313183	8.60739	9.20333	20.5808	49.6999	51.1651	46.2903
GLYMA_08G345500	AGC (cAMP-dependent, cGMP-dependent and protein kinase C) kinase family protein	1.85273	0.0001	0.000585531	0.222745	0.405159	0.460008	1.5042	1.18814	1.55821
GLYMA_07G268300	PDI-like 5-4	1.85173	5e-05	0.000313183	1.22784	1.19912	1.15997	4.90471	4.22104	4.98028
GLYMA_09G067800	mechanosensitive channel of small conductance-like 10	1.84911	0.0023	0.00861896	0.179021	0.193603	0.03072	0.53164	0.463419	0.635447
GLYMA_15G226500	cysteine-rich RLK (RECEPTOR-like protein kinase) 10	1.84791	0.0003	0.00153499	0.489442	0.090775	0.135156	0.712155	1.15896	0.913198
GLYMA_06G275500		1.84637	0.00175	0.00684789	0.334251	0.43465	0.0576508	1.1496	1.24335	0.946615
GLYMA_02G157000	Inorganic H pyrophosphatase family protein	1.84162	0.00315	0.0111851	0.423273	1.13275	4.24254	9.55816	4.4089	7.61323
GLYMA_16G054700		1.8337	5e-05	0.000313183	1.98957	1.56171	1.6726	6.47372	6.16747	7.561
GLYMA_10G214600		1.82964	5e-05	0.000313183	1.21377	0.395546	0.631916	1.95225	2.51481	4.14862
GLYMA_18G289600	heat shock cognate protein 70-1	1.82705	5e-05	0.000313183	11.544	6.29353	7.87321	33.2309	31.7209	33.6153
GLYMA_14G012400	oligopeptide transporter 1	1.82048	5e-05	0.000313183	0.247092	0.480154	0.406168	1.71331	1.28227	1.3773
GLYMA_16G170100		1.8168	0.0003	0.00153499	0.536942	0.187772	0.170487	1.39457	1.31563	0.740276
GLYMA_10G044800	nodulin MtN21 /EamA-like transporter family protein	1.81638	0.0022	0.00829688	0.331811	0.307679	0.294478	1.38798	1.04091	1.14018
GLYMA_03G173700	Plant protein 1589 of unknown function	1.81498	0.00515	0.0167011	0.249973	0.434349	0.260109	0.859941	1.28042	1.53082
GLYMA_07G151100	Homeodomain-like superfamily protein	1.80966	5e-05	0.000313183	0.235782	0.958382	0.732478	2.21171	2.52836	2.66693
GLYMA_16G118000	Pectin lyase-like superfamily protein	1.80042	5e-05	0.000313183	9.65017	11.0965	14.4275	31.5694	50.5108	50.1947
GLYMA_05G052200	alpha/beta-Hydrolases superfamily protein	1.79687	0.01015	0.029103	0.0895119	0.348898	0	0.923504	0.462042	0.364022
GLYMA_05G216000		1.79236	5e-05	0.000313183	1.50691	0.982731	0.687491	2.82788	4.81386	4.41632
GLYMA_06G051800	PYR1-like 2	1.78951	0.00215	0.00813472	0.140185	0.273747	0.654689	0.854813	1.19992	1.85904
GLYMA_12G131800	RING/U-box superfamily protein	1.78709	5e-05	0.000313183	1.36708	1.04604	1.15906	5.73669	3.97171	3.60947
GLYMA_10G027500	ovate family protein 12	1.78576	0.00185	0.00716833	0.328184	0.128128	0.680589	0.800444	1.40581	1.90309
GLYMA_13G065400	H(+)-ATPase 11	1.78517	5e-05	0.000313183	1.06787	0.929568	1.25987	4.13527	4.16627	3.70293
GLYMA_13G035100	Calcium-binding EF-hand family protein	1.78375	5e-05	0.000313183	1.09753	1.33935	1.63688	4.69754	4.99227	5.46184
GLYMA_10G181000		1.78138	0.00015	0.000838622	0.872852	0.568273	0.377641	2.59304	1.74237	2.5107
GLYMA_16G003500	Lactoylglutathione lyase / glyoxalase I family protein	1.77991	0.0007	0.00317762	0.338171	0.716205	0.527953	0.793203	2.88629	2.29475
GLYMA_13G176500	HSP20-like chaperones superfamily protein	1.77974	5e-05	0.000313183	2.40944	3.57926	5.24096	13.492	13.5204	14.3678
GLYMA_16G154800		1.77766	5e-05	0.000313183	0.648652	0.613705	0.432132	2.58111	1.83504	1.93575
GLYMA_08G235400	kunitz trypsin inhibitor 1	1.77595	0.0061	0.0191742	0.39178	0.255182	0.244359	1.69078	0.736553	0.878273
GLYMA_04G208000	HSP20-like chaperones superfamily protein	1.77563	5e-05	0.000313183	3.41423	3.55211	3.79234	17.7217	10.0639	12.0563
GLYMA_08G215600	basic helix-loop-helix (bHLH) DNA-binding superfamily protein	1.77478	5e-05	0.000313183	1.39022	1.35456	1.39036	4.84889	5.30868	5.19755
GLYMA_07G108000		1.76279	5e-05	0.000313183	0.541159	0.805599	1.3659	2.17586	3.89859	3.77744
GLYMA_15G199700		1.76072	0.003	0.010751	0.153386	0.449522	0.478188	1.29512	1.44232	1.229
GLYMA_06G084900	chromatin-remodeling protein 11	1.76005	5e-05	0.000313183	0.182329	0.157527	0.22449	0.649662	0.642078	0.727997
GLYMA_17G000100	ribonuclease Ps	1.75819	5e-05	0.000313183	1.41844	2.06596	1.94004	7.52579	5.83847	5.94252
GLYMA_02G017100	senescence-associated gene 21	1.7518	5e-05	0.000313183	5.49451	3.55272	4.59877	16.5647	15.3972	17.5724
GLYMA_08G170700		1.75077	0.0035	0.0121852	0.81452	0.694292	0.688932	1.52942	3.42276	3.13717
GLYMA_13G341400	AGC (cAMP-dependent, cGMP-dependent and protein kinase C) kinase family protein	1.75032	0.00175	0.00684789	0.0821954	0.346979	0.254449	0.462542	1.09685	0.971058
GLYMA_07G140700	glutathione S-transferase TAU 8	1.7495	5e-05	0.000313183	4.72659	5.2103	7.73574	14.4604	15.6917	13.8631
GLYMA_10G192900	glutathione S-transferase TAU 15	1.74938	0.00015	0.000838622	0.71613	0.466852	1.49217	2.35172	3.35838	3.77881
GLYMA_08G251500	Pollen Ole e 1 allergen and extensin family protein	1.74186	5e-05	0.000313183	1.16711	0.931112	0.713329	3.2842	4.05518	2.92265
GLYMA_19G175200	exocyst subunit exo70 family protein H4	1.7418	0.0017	0.00668638	0.256361	0.129366	0.0586398	0.427402	0.442536	0.770472
GLYMA_04G106500	Heavy metal transport/detoxification superfamily protein	1.74112	5e-05	0.000313183	2.99114	2.60429	3.82497	10.2923	13.7333	9.78616
GLYMA_13G329800		1.74109	0.00015	0.000838622	1.01257	0.80825	1.05978	4.2233	2.86485	3.28066
GLYMA_20G014000		1.74079	0.0155	0.0412052	0.171419	0.148623	0.177446	0.26799	0.931679	0.600652
GLYMA_15G113500	Protein kinase superfamily protein	1.73291	0.00065	0.00298032	0.37027	0.100116	0.222428	0.520864	1.06477	0.884194
GLYMA_19G140900	elongation factor family protein	1.73166	5e-05	0.000313183	0.292108	0.11359	0.194906	0.465639	0.897533	0.783323
GLYMA_17G202700	CHY-type/CTCHY-type/RING-type Zinc finger protein	1.73116	5e-05	0.000313183	36.7171	42.5347	37.9315	143.413	142.563	139.203
GLYMA_13G211000	F-box and associated interaction domains-containing protein	1.73017	5e-05	0.000313183	0.73904	0.677745	0.891343	2.27033	3.67548	2.301
GLYMA_19G166500	Long-chain fatty alcohol dehydrogenase family protein	1.72267	5e-05	0.000313183	3.37099	3.23977	3.4925	10.2219	12.2636	13.6994
GLYMA_10G187700	nodulin MtN21 /EamA-like transporter family protein	1.72155	5e-05	0.000313183	0.527769	0.581062	1.4508	2.41751	2.91943	3.07321
GLYMA_17G217600		1.71704	5e-05	0.000313183	0.875572	1.46844	1.16595	3.28463	5.31296	4.28966
GLYMA_12G144300	S-locus lectin protein kinase family protein	1.71607	0.0002	0.0010727	0.337662	0.356381	0.304941	1.30636	1.23521	1.03113
GLYMA_04G198600	Nodulin MtN3 family protein	1.70745	5e-05	0.000313183	6.31399	6.80063	6.06898	20.1253	25.4544	23.0749
GLYMA_07G151200	ALC-interacting protein 1	1.70682	5e-05	0.000313183	1.04578	0.480186	0.828553	2.88529	2.5318	2.82954
GLYMA_13G167100	Peroxidase superfamily protein	1.70411	0.00025	0.00131139	0.437332	0.347342	0.602591	1.73193	1.75442	1.34133
GLYMA_20G015900	17.6 kDa class II heat shock protein	1.70386	5e-05	0.000313183	30.3549	32.0626	49.0848	134.8	136.002	119.062
GLYMA_03G065500	xyloglucan endotransglucosylase/hydrolase 16	1.70274	5e-05	0.000313183	0.935993	0.944469	2.00619	4.3481	4.28157	4.89311
GLYMA_17G113100	uclacyanin 1	1.70187	5e-05	0.000313183	0.929383	0.808705	1.72608	3.97295	4.47833	3.51433
GLYMA_10G057900	SAUR-like auxin-responsive protein family	1.69987	0.0138	0.0374799	0.536443	0.350201	0.112174	1.61089	1.36739	0.593293
GLYMA_02G039000	Octicosapeptide/Phox/Bem1p family protein	1.69829	5e-05	0.000313183	2.78381	2.43939	2.56887	9.18699	8.66902	9.56846
GLYMA_14G157700	wall-associated kinase 2	1.69589	5e-05	0.000313183	0.479968	0.213013	0.363801	1.18447	0.719979	1.78344
GLYMA_02G188600	Arabidopsis thaliana protein of unknown function (DUF794)	1.69465	0.0195	0.0496895	0.431547	0.112504	0.179725	0.161958	0.736394	1.65231
GLYMA_20G033000	Ribosomal protein L7Ae/L30e/S12e/Gadd45 family protein	1.6911	0.00605	0.0190553	0.319167	0.847497	3.13448	3.0007	5.85949	5.86356
GLYMA_04G041200	DREB and EAR motif protein 3	1.69016	0.00065	0.00298032	0.648925	0.751046	0.224577	1.08227	2.3443	2.43162
GLYMA_05G002000	Plant protein of unknown function (DUF827)	1.68769	5e-05	0.000313183	0.390172	0.455574	0.42818	1.60993	1.48249	1.36612
GLYMA_14G038600	Ankyrin repeat family protein	1.68676	5e-05	0.000313183	2.87305	3.37504	3.80864	14.9451	9.76772	10.2075
GLYMA_12G046900	Cysteine/Histidine-rich C1 domain family protein	1.68463	0.00485	0.0159102	0.501592	0.373183	0.074389	1.07556	1.22631	1.09343
GLYMA_08G182300	Inositol monophosphatase family protein	1.68337	0.0032	0.0113302	0.305952	0.056787	0.248198	0.65593	0.865048	0.533506
GLYMA_19G210400	Small nuclear ribonucleoprotein family protein	1.67916	0.0113	0.0318078	1.09584	0.90611	0.888706	4.37693	2.02867	3.21763
GLYMA_17G106900		1.67904	0.00425	0.0142841	0.31393	0.367606	0.195198	0.76566	1.02259	1.31651
GLYMA_02G249100	RING-H2 finger C2A	1.67652	0.0002	0.0010727	0.143306	0.441898	0.406236	1.6128	0.833673	0.994947
GLYMA_15G256000		1.67566	0.0034	0.0118888	1.49721	0.491797	0.59652	3.16341	3.47592	2.28193
GLYMA_19G044600		1.67322	5e-05	0.000313183	3.51664	4.36666	2.07915	12.1093	9.38197	14.0185
GLYMA_03G191100	heat shock transcription factor A3	1.67148	5e-05	0.000313183	0.884282	0.524244	0.436174	1.65868	2.21889	2.54052
GLYMA_12G130000	DNAJ heat shock N-terminal domain-containing protein	1.6707	5e-05	0.000313183	3.40755	4.0102	3.36336	12.7121	14.5487	10.2549
GLYMA_04G169000	RWP-RK domain-containing protein	1.67009	0.00025	0.00131139	0.591798	0.661112	0.791929	2.37961	2.81414	1.8223
GLYMA_06G142900		1.66973	5e-05	0.000313183	20.3979	21.258	22.3086	71.5061	82.5571	66.4313
GLYMA_13G224600	Dynamin related protein 4C	1.66972	0.0058	0.0184095	0.45626	0.265268	0.669957	1.26131	1.01163	1.34559
GLYMA_11G026300	MATE efflux family protein	1.66774	0.00725	0.0220966	0.131619	0.0854978	0.317077	0.617235	0.415257	0.749679
GLYMA_15G101600	F-box and associated interaction domains-containing protein	1.66622	5e-05	0.000313183	1.01349	1.1373	1.38125	3.39073	4.89496	3.81878
GLYMA_19G177200	Glutathione S-transferase family protein	1.66488	5e-05	0.000313183	80.7725	74.2707	86.1555	275.072	297.573	263.579
GLYMA_04G006900	SAUR-like auxin-responsive protein family	1.6643	0.00165	0.0065182	0.715023	0.349594	0.558685	2.01265	1.52422	1.9934
GLYMA_12G074100	phototropin 1	1.66143	5e-05	0.000313183	2.92845	2.1214	4.11135	10.5086	9.85331	10.7252
GLYMA_11G172200	fructose-2,6-bisphosphatase	1.65982	0.00325	0.0114701	0.300788	0.391734	0.66402	1.69312	1.54321	1.28123
GLYMA_01G036800	Transducin/WD40 repeat-like superfamily protein	1.65959	5e-05	0.000313183	0.695354	0.712792	1.05647	2.33398	3.27978	2.74914
GLYMA_20G099200	2-oxoglutarate dehydrogenase, E1 component	1.65835	5e-05	0.000313183	2.9314	2.71273	4.40261	11.6676	11.7381	10.4382
GLYMA_11G230100	phospholipase C 2	1.65513	0.0004	0.00196085	0.37513	0.191207	0.110286	0.804088	0.740316	0.813276
GLYMA_12G231600	translocon at the inner envelope membrane of chloroplasts 20-IV	1.64982	0.00065	0.00298032	0.254459	0.827741	0.263744	1.9096	1.63566	1.17952
GLYMA_08G201800	Protein of unknown function (DUF1677)	1.64888	5e-05	0.000313183	1.69187	1.45415	1.37696	5.66801	5.33747	4.39058
GLYMA_05G211500	monodehydroascorbate reductase 6	1.64881	0.00625	0.0195382	0.353313	0.19148	0.304885	0.497127	0.858777	1.23699
GLYMA_05G007300		1.6479	0.0002	0.0010727	0.447101	0.451985	0.359441	1.39787	1.53705	1.37059
GLYMA_06G300300	myb domain protein 15	1.64716	0.00275	0.00999334	0.519622	0.531679	0.154205	0.905325	2.22204	1.07183
GLYMA_03G107900		1.64668	0.00115	0.00481777	0.39272	0.512384	1.1271	1.93464	2.33997	2.64814
GLYMA_16G010700		1.64556	0.0001	0.000585531	1.14061	1.63902	0.59708	5.67321	3.77458	2.24567
GLYMA_01G039400		1.64232	5e-05	0.000313183	2.225	1.96432	1.57134	7.97579	5.89637	5.99895
GLYMA_14G181400	beta carbonic anhydrase 5	1.63782	0.00365	0.0126208	0.0884211	1.03748	0.1842	1.57628	1.80983	1.33878
GLYMA_19G002400	Class I glutamine amidotransferase-like superfamily protein	1.63603	5e-05	0.000313183	0.348341	0.395975	0.854101	0.980137	3.18485	1.09851
GLYMA_03G051400	myb-like HTH transcriptional regulator family protein	1.63388	5e-05	0.000313183	0.423004	0.412162	0.611232	1.86476	1.16511	1.79115
GLYMA_12G023500	Calcium-binding EF-hand family protein	1.63329	5e-05	0.000313183	3.53734	3.9522	4.14382	10.7747	14.4823	14.2111
GLYMA_08G174700	glutathione S-transferase TAU 19	1.63258	5e-05	0.000313183	20.8412	23.507	26.3467	77.7067	87.1121	72.2393
GLYMA_19G217700	stachyose synthase	1.63191	5e-05	0.000313183	1.52702	1.25414	2.65733	5.86137	6.42469	5.62913
GLYMA_06G103800		1.63151	0.0001	0.000585531	0.219583	0.300666	0.200747	0.755025	1.0327	0.661225
GLYMA_06G285900	Optic atrophy 3 protein (OPA3)	1.63119	5e-05	0.000313183	1.15864	1.06584	0.88469	3.19919	3.9091	3.5664
GLYMA_14G052100		1.62835	5e-05	0.000313183	3.83205	6.06879	4.25686	17.5455	16.0544	14.3442
GLYMA_05G211000	MAP kinase 4	1.62693	0.01245	0.034479	1.95408	0.987821	0.925936	3.98224	4.83053	4.28942
GLYMA_01G203500	Protein kinase superfamily protein	1.62466	0.0005	0.00238075	0.399616	0.337394	0.195802	1.03315	0.957638	1.17272
GLYMA_02G277900	Aldolase superfamily protein	1.62153	5e-05	0.000313183	3.90921	2.87269	3.66116	11.632	13.7516	9.46519
GLYMA_06G030300		1.61911	0.0054	0.0173788	1.18324	0.581187	0.311807	2.22148	2.36871	2.40875
GLYMA_17G224900	17.6 kDa class II heat shock protein	1.61903	5e-05	0.000313183	8.08713	8.89839	26.7122	46.6686	53.2638	40.9125
GLYMA_13G237000	dormancy-associated protein-like 1	1.61811	5e-05	0.000313183	139.003	113.006	138.412	408.389	412.458	475.144
GLYMA_09G144800	2-oxoglutarate (2OG) and Fe(II)-dependent oxygenase superfamily protein	1.61779	5e-05	0.000313183	1.98095	1.62423	3.31348	6.98964	8.07081	7.54871
GLYMA_18G232200	Acyl-CoA thioesterase family protein	1.61729	0.0007	0.00317762	1.15661	1.4199	1.82752	4.07142	5.12162	4.94075
GLYMA_16G017500	2-oxoglutarate (2OG) and Fe(II)-dependent oxygenase superfamily protein	1.61702	5e-05	0.000313183	3.06435	2.61985	5.5801	13.0413	10.5685	13.126
GLYMA_10G111900		1.61676	0.0045	0.0149623	0.239931	0.342351	0.271424	1.14748	1.01564	0.689792
GLYMA_03G156700	sulfate transporter 3;1	1.61631	5e-05	0.000313183	1.98934	2.04759	2.37439	5.74592	8.13044	7.02894
GLYMA_08G259500	NAD(P)-linked oxidoreductase superfamily protein	1.61409	5e-05	0.000313183	9.61402	8.18156	11.1911	28.6795	35.953	30.0272
GLYMA_20G113800	carboxyesterase 17	1.61298	5e-05	0.000313183	0.471655	1.22583	0.925825	3.31787	3.04176	2.41405
GLYMA_07G219900	Calcium-dependent lipid-binding (CaLB domain) family protein	1.61278	5e-05	0.000313183	3.67163	1.86349	2.66302	11.1016	7.63382	8.56128
GLYMA_13G248000	B-box type zinc finger family protein	1.61178	5e-05	0.000313183	0.788747	0.736827	0.713312	1.66457	2.71177	3.08073
GLYMA_09G219100	SAUR-like auxin-responsive protein family	1.61082	0.0136	0.0370485	0.480909	0.0785667	0.756164	1.24118	1.52838	1.41624
GLYMA_17G115300	Major facilitator superfamily protein	1.61049	5e-05	0.000313183	4.83165	4.32894	6.29218	14.7629	20.5452	15.4126
GLYMA_18G078200		1.60488	5e-05	0.000313183	2.43259	2.75955	2.95703	8.08496	10.7692	7.99025
GLYMA_15G251600	glutathione S-transferase TAU 19	1.60138	5e-05	0.000313183	52.2065	57.4218	63.4966	204.046	194.744	169.289
GLYMA_14G130700	CHY-type/CTCHY-type/RING-type Zinc finger protein	1.60063	5e-05	0.000313183	54.5933	62.9847	54.8592	197.942	192.125	181.206
GLYMA_18G165700	xyloglucan endotransglucosylase/hydrolase 2	1.59924	5e-05	0.000313183	0.863067	1.1973	0.476524	2.32077	3.23396	3.01224
GLYMA_14G091300	glycosyl hydrolase family 10 protein / carbohydrate-binding domain-containing protein	1.59813	5e-05	0.000313183	1.1985	0.867886	0.85549	3.35389	3.25068	2.9959
GLYMA_17G252900		1.59473	5e-05	0.000313183	2.71808	2.73006	3.93322	9.90801	9.15346	11.4631
GLYMA_08G269000	XH/XS domain-containing protein	1.59435	5e-05	0.000313183	1.79848	1.88561	1.57107	5.17518	5.68191	6.47394
GLYMA_10G056600	SAUR-like auxin-responsive protein family	1.59191	0.01565	0.0415365	0.564173	0	0.392201	0.529365	0.801029	1.71894
GLYMA_14G102900	WRKY DNA-binding protein 40	1.58807	0.00055	0.00258939	0.30013	0.390107	0.517076	0.844529	1.33264	1.74511
GLYMA_11G228000	plasma membrane intrinsic protein 1;4	1.58586	0.0191	0.0488639	0.241696	0.117904	0.187767	0.396761	0.880942	0.487842
GLYMA_15G046500		1.58329	5e-05	0.000313183	1.10188	1.67307	1.95773	4.81424	4.88827	5.63348
GLYMA_18G231400		1.58255	5e-05	0.000313183	7.16785	7.56531	7.69581	32.0995	22.757	17.8016
GLYMA_12G035000	SAUR-like auxin-responsive protein family	1.57139	5e-05	0.000313183	0.968642	1.67435	1.92022	5.0444	5.27821	4.26735
GLYMA_11G203300	Transcription factor jumonji (jmjC) domain-containing protein	1.56892	5e-05	0.000313183	0.249391	0.346438	0.420845	1.07741	1.20183	0.99795
GLYMA_07G267800	oligopeptide transporter	1.56671	5e-05	0.000313183	12.4117	10.3288	13.8483	36.8231	46.3215	33.8555
GLYMA_15G151000	sucrose synthase 2	1.56655	0.0001	0.000585531	0.308647	0.29083	0.356809	1.09593	1.09923	0.858396
GLYMA_18G050600	Ribosomal protein L16p/L10e family protein	1.56357	5e-05	0.000313183	1.36058	1.15988	1.47018	4.70557	3.65946	4.29272
GLYMA_14G056200	Integrase-type DNA-binding superfamily protein	1.56142	0.0004	0.00196085	0.222595	0.284324	0.253699	0.744934	0.804003	0.898538
GLYMA_10G010700	gibberellin 2-oxidase 6	1.55782	0.0041	0.0138653	0.231114	0.240249	0.286469	0.780368	0.914338	0.713816
GLYMA_05G178500	Phototropic-responsive NPH3 family protein	1.5533	0.00015	0.000838622	0.705249	0.358011	0.118394	1.30477	1.36772	0.843251
GLYMA_08G342400		1.55215	5e-05	0.000313183	0.552734	0.42767	0.750898	2.02305	1.92779	1.46892
GLYMA_11G243300		1.55209	5e-05	0.000313183	4.73324	3.65569	5.92574	14.4962	15.2658	15.2436
GLYMA_16G020900		1.54943	5e-05	0.000313183	2.60063	3.27137	3.47252	4.24553	20.9605	4.41354
GLYMA_08G216500	H(+)-ATPase 9	1.54889	5e-05	0.000313183	1.56931	1.45452	0.80634	4.75436	3.4615	3.92402
GLYMA_12G163400	UDP-Glycosyltransferase superfamily protein	1.54759	0.0143	0.0385732	0.149677	0.129698	0.257862	0.701952	0.600293	0.364333
GLYMA_10G092800	2-oxoglutarate (2OG) and Fe(II)-dependent oxygenase superfamily protein	1.54732	0.00115	0.00481777	0.36141	0.509312	0.374347	1.01705	1.70478	1.26454
GLYMA_08G298800		1.54717	0.00045	0.00217255	1.55246	2.0409	1.85819	6.37845	4.05278	6.92939
GLYMA_07G189000	Octicosapeptide/Phox/Bem1p family protein	1.54611	5e-05	0.000313183	3.1838	3.77272	3.10928	10.7742	10.9969	10.2967
GLYMA_03G251400	phosphoenolpyruvate carboxylase kinase 2	1.54541	5e-05	0.000313183	1.18439	0.95231	1.08448	2.02611	4.47298	3.69641
GLYMA_05G096600	Nucleotide-diphospho-sugar transferases superfamily protein	1.54432	0.00615	0.019301	0.561426	0.261237	0.333617	0.902961	1.71283	1.02653
GLYMA_17G175800	mitochondrial editing factor 21	1.54418	5e-05	0.000313183	6.77473	4.29999	6.8973	21.8658	17.4091	16.8959
GLYMA_02G042500	basic chitinase	1.54319	0.01025	0.029336	0.0663857	0.172809	0.423417	0.435955	0.85304	0.748318
GLYMA_13G129900	GDSL-like Lipase/Acylhydrolase superfamily protein	1.54292	5e-05	0.000313183	11.9845	12.0074	16.1562	40.0927	52.1843	33.5064
GLYMA_13G275200		1.5403	0.0115	0.0322875	1.34438	1.24451	0.580878	1.76874	3.32154	5.14261
GLYMA_U026100	xyloglucan endotransglucosylase/hydrolase 8	1.53996	0.01885	0.0483135	0.288839	0.112698	0.179419	0.487686	0.495684	0.840563
GLYMA_02G293700		1.53971	5e-05	0.000313183	2.09026	1.73281	0.879807	5.62451	4.11795	5.31584
GLYMA_18G115400	ARABIDOPSIS TRITHORAX-RELATED PROTEIN 6	1.53952	0.00035	0.00175517	0.499734	0.55769	0.815205	2.07617	1.64947	2.12169
GLYMA_08G332500	UDP-Glycosyltransferase superfamily protein	1.53855	0.0155	0.0412052	0.207073	0.168243	0.160595	0.388458	0.800528	0.503598
GLYMA_07G171100		1.53706	0.0031	0.0110413	0.292043	0.541928	0.516672	1.93007	1.5288	0.78159
GLYMA_10G002800	rna processing factor 2	1.53695	0.0007	0.00317762	0.182125	0.414124	0.470242	1.53738	1.01828	0.777405
GLYMA_20G018900	cytochrome P450, family 87, subfamily A, polypeptide 6	1.53597	0.0006	0.00278402	0.372527	0.510765	0.128142	1.12581	1.14027	1.01159
GLYMA_08G303300		1.5346	0.0125	0.0345802	0.945465	0.206556	0.665692	1.77521	2.12114	1.70343
GLYMA_10G253900	cysteine-rich RLK (RECEPTOR-like protein kinase) 26	1.53376	5e-05	0.000313183	0.267565	0.115743	0.765219	1.05945	1.41094	0.974141
GLYMA_01G177000	RmlC-like cupins superfamily protein	1.52792	5e-05	0.000313183	0.296702	0.385138	0.84909	1.17486	1.33614	2.18408
GLYMA_15G244200	cytochrome P450, family 72, subfamily A, polypeptide 15	1.52246	5e-05	0.000313183	0.669098	0.571502	0.834817	1.48621	2.76221	1.9853
GLYMA_09G098900	temperature-induced lipocalin	1.51938	5e-05	0.000313183	4.24818	4.80306	5.41642	15.0486	15.0888	14.7276
GLYMA_02G291500	Translation initiation factor SUI1 family protein	1.51595	5e-05	0.000313183	1.36653	2.33937	2.98441	6.0726	6.82958	7.73661
GLYMA_10G017600	senescence-associated gene 21	1.51567	5e-05	0.000313183	7.98072	9.4295	5.40831	24.5446	23.8688	23.3067
GLYMA_03G148500	RNI-like superfamily protein	1.515	5e-05	0.000313183	1.56285	1.95735	2.21731	4.72374	7.44998	5.56788
GLYMA_15G072200	Protein kinase superfamily protein	1.5149	0.0032	0.0113302	0.03912	0.0254024	0.645679	0.623775	0.640217	0.861459
GLYMA_11G088600	Auxin efflux carrier family protein	1.51197	5e-05	0.000313183	29.4274	30.6042	33.0437	92.9435	103.392	92.8783
GLYMA_04G229700		1.51188	0.0006	0.00278402	0.498498	0.526962	0.645692	1.28595	2.35046	1.50793
GLYMA_16G114900	Auxin efflux carrier family protein	1.51144	5e-05	0.000313183	4.7185	3.60664	4.73056	14.9039	13.5469	10.6028
GLYMA_06G150700	protein kinase family protein	1.51125	0.0015	0.00601671	1.16914	0.3811	0.530988	2.53147	2.83704	2.0769
GLYMA_11G025000	Protein of unknown function (DUF567)	1.51054	0.00195	0.00749453	1.01631	0.464222	0.636833	2.28881	1.72898	2.49538
GLYMA_06G150400	RING/U-box superfamily protein	1.5071	5e-05	0.000313183	1.29944	0.73918	1.79245	4.16447	3.5799	3.81433
GLYMA_03G137900	seed imbibition 2	1.50689	5e-05	0.000313183	2.04417	2.09528	1.985	5.68353	6.35544	6.63815
GLYMA_14G063300		1.50602	5e-05	0.000313183	0.940603	0.611045	0.693787	2.05849	2.19638	2.65938
GLYMA_13G121800	pentatricopeptide (PPR) repeat-containing protein	1.50541	5e-05	0.000313183	0.163573	0.357955	0.168104	0.61355	0.671698	0.891659
GLYMA_10G076200	CVP2 like 1	1.50387	0.01385	0.0375845	0.286026	0.154878	0.0985096	0.804826	0.307405	0.735676
GLYMA_05G029900	nitrate transporter 1:2	1.50226	5e-05	0.000313183	22.0079	21.1076	30.4347	71.8126	79.9214	72.25
GLYMA_13G210000	alpha/beta-Hydrolases superfamily protein	1.50203	5e-05	0.000313183	1.18241	0.805432	1.10723	3.01044	2.99631	3.62098
GLYMA_16G146700	phosphate transporter 3;1	1.50147	0.0115	0.0322875	0.0419627	0.19078	0.303156	0.393566	0.614051	0.615158
GLYMA_01G167700		1.50115	5e-05	0.000313183	25.7465	24.6232	19.2376	71.965	71.1096	72.1524
GLYMA_20G059500	Nucleic acid-binding, OB-fold-like protein	1.50032	5e-05	0.000313183	3.10479	4.75207	4.75987	12.6223	12.6709	13.6454
GLYMA_08G079100	polygalacturonase inhibiting protein 1	1.49737	0.0047	0.0154943	0.210788	0.22868	0.802147	1.18647	1.62378	0.847004
GLYMA_18G250000	Subtilisin-like serine endopeptidase family protein	1.49727	5e-05	0.000313183	2.35031	3.99704	3.48739	9.28399	12.7972	8.58467
GLYMA_20G199600	isopropyl malate isomerase large subunit 1	1.49712	5e-05	0.000313183	0.631191	0.81946	0.614401	2.03897	2.14605	2.29219
GLYMA_01G219400	glutathione peroxidase 6	1.49629	5e-05	0.000313183	4.55685	5.66683	7.31842	17.3085	15.8521	19.3598
GLYMA_09G225400	cytokinin oxidase/dehydrogenase 6	1.4957	5e-05	0.000313183	3.24433	2.40302	2.8963	8.07746	9.83747	7.87098
GLYMA_16G162400	Pyridoxal phosphate (PLP)-dependent transferases superfamily protein	1.49542	5e-05	0.000313183	1.00299	0.991435	0.990463	2.45404	3.58362	3.08746
GLYMA_04G215600	RING/U-box superfamily protein	1.49518	5e-05	0.000313183	1.16147	1.37396	1.54105	3.81266	4.5351	4.0887
GLYMA_16G175600	UDP-glucosyl transferase 88A1	1.49442	5e-05	0.000313183	1.75305	1.78336	2.99442	3.09795	5.10838	5.21314
GLYMA_09G175200	ATP binding;nucleic acid binding;helicases	1.49428	0.0006	0.00278402	0.588297	0.682089	0.654502	1.15225	1.46278	1.43407
GLYMA_08G155700	SAUR-like auxin-responsive protein family	1.49368	5e-05	0.000313183	2.53366	3.03191	2.54983	7.84092	7.97029	9.13907
GLYMA_20G243100	Nitrilase/cyanide hydratase and apolipoprotein N-acyltransferase family protein	1.49309	0.01565	0.0415365	0.50111	0.523125	0.104638	0.752348	1.62021	1.2709
GLYMA_14G217000	glyoxal oxidase-related protein	1.49173	5e-05	0.000313183	2.65423	2.16649	2.69804	6.68557	8.29695	7.85884
GLYMA_15G076500	dormancy-associated protein-like 1	1.49134	5e-05	0.000313183	22.7189	17.6806	20.6622	56.6369	54.535	74.8752
GLYMA_01G021000	elicitor-activated gene 3-2	1.49028	5e-05	0.000313183	4.23696	4.22364	3.23386	9.5964	9.97571	16.4602
GLYMA_15G019000	Protein of unknown function (DUF1677)	1.48977	5e-05	0.000313183	2.6465	2.56166	2.50431	7.54103	8.01975	8.09762
GLYMA_12G060900	laccase 2	1.48951	5e-05	0.000313183	0.414376	0.304679	0.454889	1.26948	1.04935	1.2233
GLYMA_09G213700		1.48904	0.00245	0.00908091	0.347691	0.138802	0.0825609	0.576869	0.611946	0.570448
GLYMA_08G109900	cytochrome P450, family 71, subfamily B, polypeptide 34	1.48795	5e-05	0.000313183	0.968705	0.72569	0.653085	1.74713	2.69649	2.73704
GLYMA_14G055000	DNA topoisomerase, type IA, core	1.48747	5e-05	0.000313183	1.03559	0.631571	0.737538	1.46227	2.23664	3.63328
GLYMA_13G090700	glycine-rich protein	1.48705	5e-05	0.000313183	3.58979	3.86297	5.02931	10.4696	13.4719	13.8101
GLYMA_02G301300	cellulose synthase like E1	1.48628	0.0014	0.00568012	4.05735	1.35554	4.05311	7.25252	14.3463	6.49831
GLYMA_01G166000	Chaperone DnaJ-domain superfamily protein	1.48399	5e-05	0.000313183	4.18402	3.20815	4.21715	13.4844	9.9041	11.6002
GLYMA_02G238000		1.48368	5e-05	0.000313183	0.120276	0.13642	0.339561	0.606201	0.559499	0.59533
GLYMA_06G295400		1.48333	5e-05	0.000313183	0.759739	0.548278	0.697008	1.97933	1.7075	2.3716
GLYMA_19G014200	Matrixin family protein	1.48304	0.0009	0.00391904	0.497426	0.647167	0.451	1.28318	1.7591	1.85589
GLYMA_03G193400	Subtilisin-like serine endopeptidase family protein	1.48114	5e-05	0.000313183	1.74371	0.839348	1.07104	3.82433	3.98129	3.30858
GLYMA_20G023100	Pentatricopeptide repeat (PPR) superfamily protein	1.47981	5e-05	0.000313183	0.6006	0.604296	1.14939	2.13628	2.34532	2.5217
GLYMA_15G113000	Protein of unknown function (DUF3537)	1.47971	5e-05	0.000313183	0.963732	0.625451	0.496352	1.95825	2.4936	1.91884
GLYMA_17G194100	Integrase-type DNA-binding superfamily protein	1.47941	5e-05	0.000313183	5.14649	3.54439	2.84802	12.0766	12.0159	10.985
GLYMA_04G037500		1.47927	5e-05	0.000313183	2.18634	1.99852	1.60077	6.66806	4.64228	6.2983
GLYMA_16G182600	cytochrome P450, family 715, subfamily A, polypeptide 1	1.47898	5e-05	0.000313183	0.500477	0.424955	0.555875	1.51646	1.85704	1.06779
GLYMA_07G108300	vacuolar sorting receptor homolog 1	1.47801	5e-05	0.000313183	0.863044	0.974987	0.691414	2.3482	2.48127	3.11264
GLYMA_17G242600		1.47603	5e-05	0.000313183	5.06816	8.0487	7.16039	21.3169	18.9199	21.0174
GLYMA_07G063000	Protein of unknown function (DUF674)	1.47511	0.00525	0.0169658	0.175588	0.198514	0.47314	0.504482	0.52549	1.42416
GLYMA_02G232400	GDSL-like Lipase/Acylhydrolase family protein	1.47416	0.00045	0.00217255	0.640723	0.277676	0.607529	1.55255	1.3298	1.64354
GLYMA_09G102400	MLP-like protein 34	1.474	5e-05	0.000313183	4.45672	5.25176	5.91146	13.7709	16.066	17.1632
GLYMA_17G214600	receptor serine/threonine kinase, putative	1.4725	0.0011	0.00464178	2.01238	1.24577	2.29462	4.32396	4.01226	3.56815
GLYMA_09G176700		1.46992	0.00125	0.00516344	0.627178	0.244804	0.584952	1.52966	1.4516	1.31513
GLYMA_08G120100	NOD26-like intrinsic protein 1;2	1.46909	0.00115	0.00481777	0.377126	0.363413	0.822185	1.65091	1.56248	1.46997
GLYMA_06G023400		1.46856	5e-05	0.000313183	2.25929	2.62141	2.34055	6.98803	7.43522	7.34341
GLYMA_20G188800	Transmembrane amino acid transporter family protein	1.46752	0.00565	0.0180255	0.413275	0.0894198	0.0709822	0.613676	0.742241	0.365934
GLYMA_20G204500		1.46727	5e-05	0.000313183	4.03605	3.93582	6.56829	8.86854	15.842	18.6225
GLYMA_01G160000	serine acetyltransferase 3;2	1.46631	0.00035	0.00175517	0.842202	0.433692	0.540394	0.952156	1.73581	2.64883
GLYMA_01G071500		1.46583	5e-05	0.000313183	0.344869	0.308701	0.21923	1.07794	0.824103	0.731081
GLYMA_11G143100	tonoplast intrinsic protein 1;3	1.46523	5e-05	0.000313183	1.52175	1.1892	2.37178	6.63859	3.77291	4.51267
GLYMA_20G027000	CLAVATA3/ESR-RELATED 9	1.46519	0.0121	0.0336858	0.0425807	0.27657	0.219756	0.519174	0.623017	0.485361
GLYMA_19G066300	xyloglucan endotransglucosylase/hydrolase 16	1.46464	0.0001	0.000585531	0.905345	1.25651	2.9615	5.04464	4.61008	5.46848
GLYMA_10G233700	alpha/beta-Hydrolases superfamily protein	1.46337	5e-05	0.000313183	0.45241	0.403591	0.291036	0.981115	1.43995	1.06622
GLYMA_18G253100	alpha/beta-Hydrolases superfamily protein	1.46271	5e-05	0.000313183	3.76891	4.84794	6.41678	15.2536	14.4804	13.5654
GLYMA_04G222500		1.45832	5e-05	0.000313183	11.3681	13.2095	13.8241	39.452	43.1695	31.623
GLYMA_07G142100	Josephin family protein	1.45747	5e-05	0.000313183	1.58778	1.26405	1.40445	3.97668	4.44836	4.23423
GLYMA_10G272700		1.45704	0.0013	0.00533875	1.15197	0.902998	0.723798	2.27029	2.54088	3.5363
GLYMA_10G283600	Amino acid permease family protein	1.45693	0.01625	0.0428448	0.552856	0.361009	0.347045	1.45269	1.59609	0.697743
GLYMA_12G234700	Kunitz family trypsin and protease inhibitor protein	1.45545	0.0103	0.0294393	0.107984	0.456301	0.167566	1.11416	0.556361	0.568402
GLYMA_12G191500	cellulose synthase-like B4	1.45489	5e-05	0.000313183	0.342295	0.499529	0.477787	1.12347	1.24607	1.56616
GLYMA_03G204500		1.45481	0.0027	0.00983347	0.247963	0.354519	0.461338	0.697736	1.32132	1.12683
GLYMA_17G237100	Gibberellin-regulated family protein	1.45154	5e-05	0.000313183	33.1961	31.3443	39.0782	98.8561	101.558	105.524
GLYMA_01G112200	Disease resistance protein (TIR-NBS-LRR class) family	1.45027	5e-05	0.000313183	0.314002	0.380453	0.322732	0.774105	1.24166	1.01801
GLYMA_20G130300		1.44954	5e-05	0.000313183	0.756169	0.751276	1.37788	2.37798	3.1763	2.85845
GLYMA_05G120200		1.44514	0.0044	0.014695	0.501518	0.228157	0.15553	0.893768	0.646485	1.09855
GLYMA_12G216300	organic cation/carnitine transporter4	1.4421	5e-05	0.000313183	1.37675	0.959213	1.83521	4.13552	4.29037	3.66317
GLYMA_06G322800		1.44203	0.00115	0.00481777	0.89009	0.521195	1.23159	1.56362	3.94488	2.34245
GLYMA_13G329000	TARGET OF MONOPTEROS 6	1.44129	0.00895	0.0262494	0.243166	0.189619	0.301552	0.729848	0.543487	0.868635
GLYMA_18G021700	Major facilitator superfamily protein	1.44096	5e-05	0.000313183	3.55144	3.28969	4.09067	8.96239	10.9709	12.1511
GLYMA_12G034800	SAUR-like auxin-responsive protein family	1.44009	0.0007	0.00317762	3.6623	1.2101	1.69293	6.1454	6.90342	6.17689
GLYMA_13G095200	xyloglucan endotransglycosylase 6	1.43911	0.0082	0.0244196	0.284574	0.185044	0.412393	0.960963	0.976898	0.59835
GLYMA_02G233300		1.43891	5e-05	0.000313183	4.62258	3.84108	5.00593	11.7361	14.6807	12.9157
GLYMA_13G060900	pectin methylesterase 31	1.43264	0.00305	0.0108934	0.505981	0.470584	0.450295	1.55965	1.17504	1.45089
GLYMA_02G144100	Tetratricopeptide repeat (TPR)-like superfamily protein	1.43258	5e-05	0.000313183	0.484924	0.444401	0.463647	1.24654	1.4756	1.36454
GLYMA_02G265100		1.43189	5e-05	0.000313183	1.63198	1.23519	1.56359	5.14685	3.8633	4.08601
GLYMA_06G168100	fatty acyl-ACP thioesterases B	1.43132	0.0003	0.00153499	0.588662	0.500098	0.374113	1.444	1.32436	1.54647
GLYMA_14G056300	Polyketide cyclase/dehydrase and lipid transport superfamily protein	1.43019	5e-05	0.000313183	2.30804	2.86422	4.61656	8.94418	9.28614	10.0165
GLYMA_19G008700	Oxidoreductase, zinc-binding dehydrogenase family protein	1.42841	5e-05	0.000313183	4.63022	3.69577	6.47421	12.0433	13.9648	16.6703
GLYMA_20G104100		1.42767	5e-05	0.000313183	0.630225	0.632073	0.718416	1.93914	1.83058	1.93718
GLYMA_07G017400		1.42702	0.0031	0.0110413	0.3414	0.110874	0.440493	0.400249	1.13858	1.1118
GLYMA_11G235200	Major facilitator superfamily protein	1.42633	5e-05	0.000313183	1.06974	0.956698	1.13096	2.65711	2.74472	3.80273
GLYMA_06G258500	receptor kinase 3	1.42399	0.00175	0.00684789	0.13106	0.267648	0.199227	0.489659	0.534268	0.738047
GLYMA_19G247500	ARABIDOPSIS THALIANA PEROXYGENASE 2	1.42397	5e-05	0.000313183	9.11385	8.58685	9.44497	25.5596	28.8787	25.4456
GLYMA_03G133300	cytokinin oxidase/dehydrogenase 1	1.42318	5e-05	0.000313183	4.31384	2.73974	4.91476	10.7881	13.1449	9.99572
GLYMA_06G242900	metallothionein 3	1.42305	5e-05	0.000313183	162.711	149.394	189.171	426.388	488.749	536.708
GLYMA_15G001500	PEP1 receptor 1	1.42173	5e-05	0.000313183	0.39944	0.559236	0.574202	1.03376	1.76962	1.66001
GLYMA_02G197300		1.42137	5e-05	0.000313183	0.897203	2.01085	1.71402	4.71242	4.55389	4.23228
GLYMA_02G029900	UDP-glucosyl transferase 74B1	1.42133	5e-05	0.000313183	1.07235	1.20538	2.68132	4.52587	4.68697	4.90587
GLYMA_15G023100	Pyridoxal phosphate phosphatase-related protein	1.41691	0.0141	0.0381537	0.58117	0.141889	0.226296	1.02228	1.18086	0.583174
GLYMA_06G180000	ATPase, AAA-type, CDC48 protein	1.4167	0.0005	0.00238075	0.150862	0.307456	0.199382	0.565876	0.745098	0.620327
GLYMA_10G002200	calmodulin-like 11	1.41607	0.0004	0.00196085	0.746149	0.631611	0.930075	2.38	2.23334	2.21418
GLYMA_16G072600		1.41486	5e-05	0.000313183	10.3545	11.0275	10.7546	35.2593	28.1008	29.3428
GLYMA_07G231500		1.41322	0.00735	0.0223334	0.865975	0.251038	0.602271	1.44455	0.942235	2.52121
GLYMA_17G205200	TIFY domain protein 8	1.41229	0.00305	0.0108934	0.370652	0.150987	0.480945	0.471911	1.12482	1.236
GLYMA_19G019200	H(+)-ATPase 11	1.41216	5e-05	0.000313183	1.2554	0.655969	1.0537	2.68239	2.51973	3.42556
GLYMA_15G024000	Transducin family protein / WD-40 repeat family protein	1.40655	0.0025	0.00922352	0.352988	0.542833	0.532231	1.02349	1.7875	1.65521
GLYMA_19G003100	beta-1,4-N-acetylglucosaminyltransferase family protein	1.40602	5e-05	0.000313183	1.17012	1.53063	1.84893	3.93925	4.8712	4.20654
GLYMA_20G021200	phloem protein 2-A1	1.40557	0.0008	0.00354837	3.59786	3.59346	13.9842	15.2731	22.6753	20.6417
GLYMA_14G199500	exocyst subunit exo70 family protein B1	1.40538	0.00575	0.018275	0.249914	0.121635	0.193037	0.615228	0.40422	0.588155
GLYMA_16G071400		1.40435	0.00215	0.00813472	1.1589	0.454239	0.849627	1.95767	2.75241	2.27977
GLYMA_04G145700		1.40412	0.01895	0.0485353	0.753175	0.163593	0.0870858	1.17774	0.785823	0.935694
GLYMA_18G089800	IAA carboxylmethyltransferase 1	1.40378	5e-05	0.000313183	2.78002	2.08896	3.44145	8.52967	7.6952	7.31766
GLYMA_08G284600	Kelch repeat-containing F-box family protein	1.40373	5e-05	0.000313183	1.59888	1.60404	2.28003	5.56209	5.19276	4.82675
GLYMA_01G093400	basic helix-loop-helix (bHLH) DNA-binding superfamily protein	1.40365	5e-05	0.000313183	0.724206	0.293534	0.535171	1.61291	1.46673	1.32074
GLYMA_05G214900	SPA1-related 2	1.40349	5e-05	0.000313183	0.437151	0.360736	0.530884	1.06208	1.42595	1.29198
GLYMA_02G193900	MD-2-related lipid recognition domain-containing protein / ML domain-containing protein	1.40215	5e-05	0.000313183	1.62904	1.62133	0.968417	4.08646	4.80706	3.34333
GLYMA_07G078700	xyloglucan endotransglucosylase/hydrolase 32	1.40165	5e-05	0.000313183	1.57211	2.26878	1.91465	5.57858	6.2624	4.72834
GLYMA_15G056400	pyruvate decarboxylase-2	1.40066	0.0004	0.00196085	0.271009	0.111859	0.430788	0.716218	0.893804	0.647398
GLYMA_11G131800	AGC (cAMP-dependent, cGMP-dependent and protein kinase C) kinase family protein	1.39919	5e-05	0.000313183	1.15738	1.50371	1.47088	4.50912	3.44681	3.87449
GLYMA_16G055100	Protein of unknown function (DUF 3339)	1.3976	5e-05	0.000313183	4.35087	2.26177	4.42474	8.51139	11.3862	11.2193
GLYMA_15G151200		1.39719	0.0002	0.0010727	0.868328	2.27935	4.41624	6.19632	8.15638	6.78996
GLYMA_06G043000	N-terminal nucleophile aminohydrolases (Ntn hydrolases) superfamily protein	1.39704	5e-05	0.000313183	15.5458	12.7143	15.976	43.5262	34.9573	47.2911
GLYMA_10G119100	Integrase-type DNA-binding superfamily protein	1.3961	5e-05	0.000313183	1.50459	1.24297	1.65616	3.68799	4.42206	4.38851
GLYMA_11G097300	SKU5 similar 5	1.39602	5e-05	0.000313183	0.828502	1.03801	1.49977	2.59881	4.29046	2.66941
GLYMA_02G054200	jasmonic acid carboxyl methyltransferase	1.39553	0.0024	0.00893605	0.420045	0.615076	0.326221	1.3669	1.2582	1.32819
GLYMA_01G012100	Mono-/di-acylglycerol lipase, N-terminal;Lipase, class 3	1.39491	5e-05	0.000313183	2.84813	1.28845	3.68629	6.77196	8.83751	6.23592
GLYMA_03G074600	SOUL heme-binding family protein	1.3945	5e-05	0.000313183	5.05887	6.43774	7.68514	17.3781	19.6221	17.4515
GLYMA_16G161700	F-box and associated interaction domains-containing protein	1.39295	0.0003	0.00153499	0.448601	0.407998	0.694873	1.38848	1.58229	1.38644
GLYMA_03G125400	serine carboxypeptidase-like 45	1.39237	5e-05	0.000313183	0.785765	0.642212	0.588475	2.10796	2.06462	1.7693
GLYMA_07G093300		1.39178	0.0159	0.0420853	1.087	0.780667	0.454727	1.83612	2.12366	2.74611
GLYMA_10G148900	Polynucleotidyl transferase, ribonuclease H-like superfamily protein	1.39086	5e-05	0.000313183	0.444998	0.509408	0.403976	1.35011	1.35621	1.18136
GLYMA_06G123700	pathogenesis-related family protein	1.38731	5e-05	0.000313183	8.0847	8.86574	7.18607	26.4109	18.9788	23.5833
GLYMA_16G031200		1.38463	5e-05	0.000313183	0.704823	0.951147	0.609378	2.06224	1.65478	2.79652
GLYMA_02G020000	ubiquitin carrier protein 1	1.37859	5e-05	0.000313183	10.8992	10.0224	11.6014	28.6861	32.5802	28.6076
GLYMA_12G015100	Zinc-binding alcohol dehydrogenase family protein	1.37858	5e-05	0.000313183	16.6092	13.9298	21.5657	13.6996	16.7474	16.3074
GLYMA_18G264400	casein lytic proteinase B3	1.37825	5e-05	0.000313183	3	3.04181	3.17575	8.60235	8.43257	9.01755
GLYMA_05G214600		1.37773	5e-05	0.000313183	0.69418	0.497705	0.557778	1.56392	1.43905	1.92683
GLYMA_03G144500	fatty acid desaturase 2	1.37723	0.00175	0.00684789	34.6155	31.6581	36.5266	95.7448	93.7615	100.263
GLYMA_16G139500	Maf-like protein	1.37439	0.01045	0.0298183	0.547734	1.0574	0.584822	1.03022	4.16125	1.62973
GLYMA_05G073100	glyceraldehyde-3-phosphate dehydrogenase C2	1.37145	5e-05	0.000313183	9.13032	7.12348	10.3069	27.4402	22.5883	24.1155
GLYMA_17G012700	uridine 5\'-monophosphate synthase / UMP synthase (PYRE-F) (UMPS)	1.37141	0.00665	0.0205938	0.610123	0.308831	0.281293	1.14471	1.56744	0.654526
GLYMA_15G251500	glutathione S-transferase TAU 19	1.37118	5e-05	0.000313183	4.4007	5.17908	6.41906	16.2247	14.0231	14.41
GLYMA_13G105200	alpha/beta-Hydrolases superfamily protein	1.37011	0.00545	0.0175053	0.617318	0.238599	0.528245	1.66001	1.41256	0.976539
GLYMA_16G208800	SWIB/MDM2 domain;Plus-3;GYF	1.36877	5e-05	0.000313183	0.409932	0.358834	0.463422	1.24935	1.11634	1.06249
GLYMA_05G129100		1.36863	5e-05	0.000313183	3.63484	3.2417	3.92731	8.64571	10.7242	10.3436
GLYMA_05G145000	multidrug resistance-associated protein 3	1.36798	5e-05	0.000313183	1.29855	1.52109	1.92178	4.16795	5.00979	4.02204
GLYMA_11G232600	ferritin 4	1.36493	5e-05	0.000313183	5.07515	5.51458	5.22836	12.943	16.7866	14.0748
GLYMA_12G203000	Regulator of Vps4 activity in the MVB pathway protein	1.36165	5e-05	0.000313183	0.298316	0.370863	0.485837	1.18893	0.944777	1.06141
GLYMA_03G193500	cytochrome P450, family 94, subfamily C, polypeptide 1	1.36071	5e-05	0.000313183	1.12533	1.2089	1.69788	2.96339	4.5813	3.59324
GLYMA_13G060300	CDC2C	1.3603	0.0014	0.00568012	0.254281	0.115917	0.261581	0.670332	0.615345	0.438823
GLYMA_13G048800	glycosyl hydrolase family 81 protein	1.35981	5e-05	0.000313183	0.225472	0.199358	0.484504	0.768841	0.974597	0.725199
GLYMA_13G120500	cytochrome P450, family 94, subfamily B, polypeptide 1	1.3585	5e-05	0.000313183	2.15494	1.00258	1.62901	3.43571	5.04533	4.72287
GLYMA_11G043600	basic helix-loop-helix (bHLH) DNA-binding superfamily protein	1.35775	5e-05	0.000313183	1.61106	2.31977	2.20392	5.50509	6.36917	5.20992
GLYMA_11G094800		1.35162	5e-05	0.000313183	4.84303	4.61545	3.79965	11.8324	11.4121	13.7625
GLYMA_08G056700	homeobox protein 33	1.35102	5e-05	0.000313183	2.22044	1.25941	1.20864	2.71759	5.17872	5.13514
GLYMA_07G188100	basic helix-loop-helix (bHLH) DNA-binding superfamily protein	1.35089	5e-05	0.000313183	0.751861	0.723091	0.978175	2.42232	2.42115	1.90867
GLYMA_17G090900	ARM repeat superfamily protein	1.34856	0.00015	0.000838622	0.464184	0.430392	0.341596	1.36816	1.08644	0.976182
GLYMA_17G217300	chromatin remodeling factor CHD3 (PICKLE)	1.34647	5e-05	0.000313183	0.810675	0.59112	1.07243	2.23663	2.17201	2.39791
GLYMA_09G240200		1.34513	0.00315	0.0111851	0.938985	0.628226	0.0689288	0.997081	1.42274	2.23357
GLYMA_08G000700		1.34452	0.00175	0.00684789	0.270749	0.251148	0.518605	0.580407	1.13273	1.10424
GLYMA_11G257000	transcription factor jumonji (jmjC) domain-containing protein	1.33969	5e-05	0.000313183	0.654935	0.502099	0.810872	1.71672	1.80398	1.8208
GLYMA_08G042100	myb domain protein 62	1.33951	0.0148	0.0396959	0.319183	0.311231	0.110049	0.898164	0.319817	0.861915
GLYMA_13G261100	Pentatricopeptide repeat (PPR) superfamily protein	1.33917	0.00025	0.00131139	0.32006	0.669484	0.476529	0.867149	1.83903	1.39444
GLYMA_19G061800		1.33895	0.0081	0.0241818	5.06492	1.36327	3.43669	9.53481	6.00703	11.2244
GLYMA_04G062200	casein lytic proteinase B4	1.33875	5e-05	0.000313183	11.6256	11.0958	15.4983	34.7509	37.3315	31.9094
GLYMA_13G055900		1.33867	5e-05	0.000313183	0.143933	0.27974	0.236168	0.512839	0.465557	0.849205
GLYMA_09G029100	Major facilitator superfamily protein	1.33858	0.00365	0.0126208	0.242958	0.315418	0.21462	0.74867	0.658234	0.737485
GLYMA_04G147200		1.33743	0.0112	0.0315806	0.913934	0.16241	0.259349	1.48108	1.41867	0.73011
GLYMA_08G022000		1.33737	0.00215	0.00813472	0.840664	0.312442	0.435361	1.40817	1.18453	1.7456
GLYMA_03G000300	pentatricopeptide (PPR) repeat-containing protein	1.33637	0.00395	0.0134617	0.111632	0.362911	0.750923	0.942402	1.29363	1.03872
GLYMA_17G070900	heptahelical transmembrane protein2	1.33446	5e-05	0.000313183	25.1738	22.1065	24.6742	67.2635	68.0009	61.0127
GLYMA_15G049600		1.33411	0.00725	0.0220966	2.76364	3.42672	0.874583	4.45682	6.67508	8.8342
GLYMA_08G108400	ATP binding;nucleic acid binding;helicases	1.33061	5e-05	0.000313183	0.496678	0.373859	0.707409	1.17184	1.5111	1.55889
GLYMA_13G188400		1.32992	0.0027	0.00983347	1.68838	1.8753	1.68986	4.16277	5.44758	4.45627
GLYMA_05G107600	ACT domain repeat 1	1.32914	0.00035	0.00175517	0.132924	0.107843	0.861285	0.810314	0.602258	1.44201
GLYMA_13G260100		1.32824	0.00815	0.0243009	0.773999	0.505412	0.69409	1.55645	1.78386	2.00601
GLYMA_08G218400	CBL-interacting protein kinase 5	1.32801	5e-05	0.000313183	0.183501	0.674226	0.733373	1.281	1.09285	1.96288
GLYMA_01G089000	Nucleic acid-binding, OB-fold-like protein	1.32533	5e-05	0.000313183	0.393714	0.301323	0.364394	1.00467	0.880823	0.877326
GLYMA_17G002800	NAC domain containing protein 35	1.32453	5e-05	0.000313183	1.83327	1.53751	1.41798	4.1193	4.9022	4.01978
GLYMA_19G006400	ADP-ribosylation factor A1F	1.32344	5e-05	0.000313183	108.179	108.343	111.269	304.248	285.413	305.265
GLYMA_06G310600	RING/U-box superfamily protein	1.32318	5e-05	0.000313183	0.554058	0.408389	0.906715	1.58235	1.6531	1.73671
GLYMA_03G232700	Chaperone DnaJ-domain superfamily protein	1.31968	5e-05	0.000313183	37.35	37.382	47.4091	107.316	101.141	126.028
GLYMA_07G245700	lysyl-tRNA synthetase 1	1.3177	5e-05	0.000313183	0.570399	1.134	1.23103	2.59115	2.6424	2.67916
GLYMA_10G051800	RING/U-box superfamily protein	1.3171	0.00175	0.00684789	0.832445	0.414817	0.859187	2.42389	1.65636	1.50728
GLYMA_06G019500	Transmembrane amino acid transporter family protein	1.31689	0.0064	0.0199293	0.190713	0.272424	0.275351	0.715455	0.657152	0.622414
GLYMA_20G026700	Glycosyl transferase, family 35	1.31622	5e-05	0.000313183	1.80724	0.84449	1.68983	3.06658	4.04237	4.36436
GLYMA_19G017200	Sugar isomerase (SIS) family protein	1.31615	5e-05	0.000313183	3.50825	3.2726	4.70821	10.7284	9.79093	10.2712
GLYMA_14G211700	beta glucosidase 11	1.31531	0.00025	0.00131139	0.657363	0.407746	0.630149	1.34989	1.48011	1.79656
GLYMA_06G166800	homolog of Medicago truncatula MTN3	1.3153	5e-05	0.000313183	20.5811	20.6262	24.9204	54.8171	66.425	56.7432
GLYMA_03G030600	cytochrome P450, family 83, subfamily B, polypeptide 1	1.31512	5e-05	0.000313183	2.39535	2.38822	3.46972	6.8383	6.13127	8.57315
GLYMA_08G338300	UDP-Glycosyltransferase superfamily protein	1.3144	0.00315	0.0111851	0.361407	0.570488	0.266933	0.871688	0.975829	1.46499
GLYMA_14G121400	Plant stearoyl-acyl-carrier-protein desaturase family protein	1.31429	0.0078	0.0234417	0.147983	0.288227	0.228866	0.659237	0.573783	0.573824
GLYMA_01G152500		1.31413	0.0035	0.0121852	0.671988	0.731906	0.774282	1.98688	2.18486	1.69241
GLYMA_20G091200	phytochrome interacting factor 3	1.31375	5e-05	0.000313183	3.49902	3.48345	3.52076	10.0022	10.0291	8.50811
GLYMA_01G105400		1.31347	5e-05	0.000313183	1.48283	3.70408	3.6847	8.85699	9.34122	5.67876
GLYMA_06G170700	SNF1-related protein kinase regulatory subunit gamma 1	1.31276	0.0001	0.000585531	0.856314	0.711215	1.23687	2.26498	2.76504	2.44772
GLYMA_12G119900	Optic atrophy 3 protein (OPA3)	1.31241	5e-05	0.000313183	2.13627	2.13435	3.21318	6.2888	6.26937	7.03369
GLYMA_05G215900	WRKY family transcription factor	1.31234	5e-05	0.000313183	0.760846	0.592811	0.902327	2.10504	2.22848	1.70721
GLYMA_16G150700	PEBP (phosphatidylethanolamine-binding protein) family protein	1.31216	0.01515	0.0404569	0.764666	0.249365	0.398808	0.986559	1.05823	1.7461
GLYMA_08G328800	NB-ARC domain-containing disease resistance protein	1.31211	5e-05	0.000313183	0.378153	0.456835	0.617876	1.40226	1.38287	1.09072
GLYMA_01G041100	thioredoxin 2	1.3119	0.0002	0.0010727	2.34975	1.19527	1.78259	6.12625	4.19555	3.87735
GLYMA_14G156200	Transducin/WD40 repeat-like superfamily protein	1.30895	5e-05	0.000313183	0.735869	1.19776	0.789229	2.43808	2.27792	2.79742
GLYMA_09G062600	xyloglucan endotransglycosylase 6	1.30762	5e-05	0.000313183	4.75442	4.32902	8.83209	14.1599	15.9816	17.1375
GLYMA_17G210100		1.30704	5e-05	0.000313183	0.623882	0.753239	0.882124	1.7638	2.0639	2.22059
GLYMA_19G167900	SET-domain containing protein lysine methyltransferase family protein	1.30571	5e-05	0.000313183	8.60505	10.8144	10.3681	26.4197	26.5298	27.4161
GLYMA_03G200100	ovate family protein 13	1.30097	5e-05	0.000313183	0.605789	1.07415	1.36763	3.56435	2.45859	2.09503
GLYMA_13G206700	glucose-6-phosphate/phosphate translocator 2	1.29889	5e-05	0.000313183	2.8626	2.44335	3.03814	6.29009	8.50285	7.39753
GLYMA_U031400		1.29853	5e-05	0.000313183	1.29245	1.09958	1.19903	2.13133	3.61606	3.8472
GLYMA_07G249600	CW-type Zinc Finger	1.29836	5e-05	0.000313183	0.798418	0.930874	1.4509	2.49092	2.99265	2.90259
GLYMA_12G099100		1.29835	0.0059	0.0186628	1.13613	0.742056	0.356808	2.13241	2.12107	1.78984
GLYMA_13G094100	CAP (Cysteine-rich secretory proteins, Antigen 5, and Pathogenesis-related 1 protein) superfamily protein	1.29758	5e-05	0.000313183	12.4804	12.3984	13.2849	33.2128	32.2952	36.2051
GLYMA_14G210600	Homeodomain-like superfamily protein	1.29506	5e-05	0.000313183	1.24916	1.46102	1.41627	3.94884	3.73767	3.13298
GLYMA_06G167200	NB-ARC domain-containing disease resistance protein	1.29469	5e-05	0.000313183	0.501106	0.607515	0.671898	1.90006	1.31811	1.50488
GLYMA_02G247100	myb domain protein 4	1.29418	5e-05	0.000313183	2.13357	1.60051	1.95281	5.64465	4.08646	5.35878
GLYMA_03G132600	beta-1,3-glucanase 1	1.29353	0.00075	0.0033597	1.59986	2.71154	2.93844	7.29988	7.77632	4.10514
GLYMA_16G011500	Chaperone DnaJ-domain superfamily protein	1.29328	5e-05	0.000313183	26.2759	27.7978	23.1147	70.9844	66.9774	70.8286
GLYMA_17G253800	Peroxidase superfamily protein	1.29274	5e-05	0.000313183	1.41313	1.21289	1.98919	1.80273	3.49304	6.90377
GLYMA_17G232200	glycosyl hydrolase family 10 protein / carbohydrate-binding domain-containing protein	1.29237	5e-05	0.000313183	2.50529	2.93895	3.57375	8.16719	7.29028	8.39356
GLYMA_05G001700	MATE efflux family protein	1.29209	0.00575	0.018275	0.110633	0.335189	0.266153	0.34586	0.667295	0.903199
GLYMA_20G006700	cytochrome P450, family 71, subfamily B, polypeptide 34	1.29161	5e-05	0.000313183	2.27932	2.58555	2.19654	6.01954	6.62894	6.2006
GLYMA_06G004000	Cyclophilin-like peptidyl-prolyl cis-trans isomerase family protein	1.29094	5e-05	0.000313183	4.11664	3.3507	3.65134	10.2174	9.41256	9.22581
GLYMA_18G186800	NAD(P)-binding Rossmann-fold superfamily protein	1.2885	5e-05	0.000313183	5.17754	4.38847	7.04718	13.8606	15.8725	14.0583
GLYMA_10G083400	Glutaredoxin family protein	1.28814	0.00155	0.00618489	0.234265	0.583117	0.322182	1.13517	1.0761	0.859749
GLYMA_09G096600	DNA-binding protein phosphatase 1	1.28716	5e-05	0.000313183	2.05124	2.66403	1.25617	6.28585	4.7493	5.00435
GLYMA_13G076100		1.28648	0.00045	0.00217255	0.837186	0.777859	0.619341	1.90718	2.2055	1.83517
GLYMA_07G021500		1.28498	0.0035	0.0121852	0.713906	0.371793	0.592876	1.54039	1.81092	1.03217
GLYMA_15G228400		1.28406	0.0004	0.00196085	0.266469	0.326592	0.548687	1.11064	1.1497	0.7034
GLYMA_09G126400		1.2835	5e-05	0.000313183	0.463832	0.752938	1.07638	2.50133	1.49821	1.98633
GLYMA_14G019300		1.28247	0.01635	0.0430612	0.163065	0.158546	0.351637	0.504589	0.550244	0.692357
GLYMA_10G029600	heat shock transcription factor A6B	1.28243	5e-05	0.000313183	3.04336	3.2647	4.60534	10.6589	9.02785	8.82181
GLYMA_12G005100	Glycosyl hydrolases family 32 protein	1.28229	0.00035	0.00175517	0.617429	0.278636	0.19336	1.04275	1.03067	0.837446
GLYMA_13G147900	Modifier of rudimentary (Mod(r)) protein	1.28157	0.01645	0.0432708	0.820998	0.473175	0.107286	1.18982	1.37104	1.21674
GLYMA_18G127100	nitrate transporter 1.7	1.28133	0.00065	0.00298032	0.217033	0.52312	0.287368	1.04676	0.748915	0.964547
GLYMA_11G061500	Stress responsive alpha-beta barrel domain protein	1.28128	0.01885	0.0483135	1.48284	0.432189	0.348522	2.62969	0.830523	2.53624
GLYMA_19G201900		1.28064	0.00025	0.00131139	0.309892	1.04825	1.54125	1.80231	2.70997	3.05016
GLYMA_08G351000	purple acid phosphatase 15	1.28031	5e-05	0.000313183	1.52754	0.970683	1.44226	3.07403	3.73307	3.48979
GLYMA_19G209300	Pentatricopeptide repeat (PPR) superfamily protein	1.27914	0.00475	0.0156234	0.260944	0.169615	0.755592	0.489518	1.25528	1.26897
GLYMA_01G133500	basic helix-loop-helix (bHLH) DNA-binding superfamily protein	1.27885	5e-05	0.000313183	4.83912	4.55405	4.4229	11.5609	12.2852	12.5924
GLYMA_07G081200	Tho complex subunit 7/Mft1p	1.27862	0.00325	0.0114701	1.55551	2.22681	2.79496	6.8211	5.56128	4.78725
GLYMA_03G156500	homocysteine methyltransferase 2	1.27839	0.0193	0.0492566	0.424426	0.160203	0.084615	0.374806	0.98318	0.41885
GLYMA_03G168000	pleiotropic drug resistance 12	1.27835	5e-05	0.000313183	0.240783	0.243516	0.355289	0.552052	0.74314	0.922213
GLYMA_16G109300	cytochrome P450, family 707, subfamily A, polypeptide 1	1.27723	0.0002	0.0010727	0.336203	0.522563	1.147	1.95477	1.33365	1.85902
GLYMA_14G072800	dihydroflavonol 4-reductase	1.27688	0.00995	0.0286184	0.124902	1.46973	0.655251	2.6962	1.9565	1.46818
GLYMA_17G261400		1.27686	5e-05	0.000313183	0.583489	0.302872	0.690783	1.47742	1.13298	1.45822
GLYMA_18G020600		1.27649	5e-05	0.000313183	3.10901	6.54633	8.84441	22.1924	14.68	11.1158
GLYMA_11G075500	histone H1-3	1.27608	5e-05	0.000313183	53.5991	62.4328	61.4112	167.355	158.66	140.228
GLYMA_09G137600	cytochrome P450, family 715, subfamily A, polypeptide 1	1.27496	5e-05	0.000313183	2.5221	1.84711	2.4155	5.29021	7.29666	5.10706
GLYMA_14G086300	N-terminal nucleophile aminohydrolases (Ntn hydrolases) superfamily protein	1.27409	0.0177	0.0459414	222.331	203.797	238.39	563.919	617.98	555.149
GLYMA_14G078300		1.27316	0.0003	0.00153499	15.9816	15.0051	22.8013	46.4902	46.5112	46.49
GLYMA_07G220200	SGS domain-containing protein	1.27304	5e-05	0.000313183	15.9241	14.3591	15.118	40.9855	38.4276	39.447
GLYMA_17G011800	F-box family protein with a domain of unknown function (DUF295)	1.27279	0.0014	0.00568012	0.594302	0.888995	0.184643	2.17415	1.27445	1.0561
GLYMA_15G050300	cytochrome P450, family 71, subfamily B, polypeptide 37	1.27263	5e-05	0.000313183	0.344749	0.406772	0.871507	1.17568	1.67618	1.30835
GLYMA_16G149900		1.26956	5e-05	0.000313183	4.15474	2.26547	3.08891	7.75643	9.69696	8.7649
GLYMA_04G206800	SAUR-like auxin-responsive protein family	1.26787	5e-05	0.000313183	3.41423	2.99491	3.34618	7.30894	8.79454	9.3584
GLYMA_20G121700	B-box zinc finger family protein	1.26701	5e-05	0.000313183	0.376393	0.335653	0.435435	0.92653	1.17882	0.869751
GLYMA_09G230500	DNA photolyases;DNA photolyases	1.2637	5e-05	0.000313183	0.76015	1.15811	1.08754	1.67358	2.9101	3.27984
GLYMA_15G245100	cytochrome P450, family 72, subfamily A, polypeptide 15	1.2631	0.00115	0.00481777	0.348573	0.427525	0.439412	1.34399	1.10088	0.821374
GLYMA_20G134700	ADP-ribosylation factor-like A1D	1.26196	5e-05	0.000313183	0.925553	1.02427	1.33451	2.78665	2.18317	2.7841
GLYMA_19G159000	sulfate transporter 3;1	1.26187	5e-05	0.000313183	2.0171	1.3891	2.15163	4.33191	5.65687	4.45732
GLYMA_02G129100	basic helix-loop-helix (bHLH) DNA-binding superfamily protein	1.25914	0.00025	0.00131139	0.200288	0.155835	0.658621	0.657353	1.00436	0.873611
GLYMA_20G205800	Serine protease inhibitor, potato inhibitor I-type family protein	1.25689	0.00245	0.00908091	0.584149	3.34695	0	3.153	4.55617	3.17378
GLYMA_16G010100	oligouridylate binding protein 1B	1.2561	5e-05	0.000313183	32.2874	26.6591	35.1181	81.7877	78.3627	81.9732
GLYMA_05G215600	Transmembrane amino acid transporter family protein	1.25459	5e-05	0.000313183	9.50205	7.46299	9.00802	23.7268	22.3369	20.6333
GLYMA_06G024700	Plant protein of unknown function (DUF827)	1.25242	5e-05	0.000313183	0.761995	0.806503	0.794944	2.09586	1.89136	2.12917
GLYMA_01G053600	Protein of unknown function (DUF1336)	1.252	5e-05	0.000313183	0.914847	1.28584	1.50672	3.9623	2.23432	3.11134
GLYMA_18G050500	Cation efflux family protein	1.2516	0.0007	0.00317762	0.682148	0.648062	0.542678	1.62421	1.62262	1.6159
GLYMA_05G164500	16S rRNA processing protein RimM family	1.25112	5e-05	0.000313183	1.88134	1.56158	1.56791	4.56641	3.73776	4.78678
GLYMA_01G134500		1.2508	5e-05	0.000313183	0.829639	0.921771	1.23189	2.45885	2.4875	2.70125
GLYMA_15G025000	RNA-binding (RRM/RBD/RNP motifs) family protein	1.24873	0.00935	0.0271923	2.97034	1.7542	1.80461	5.27543	4.03143	7.57535
GLYMA_07G223400	O-fucosyltransferase family protein	1.24818	0.0001	0.000585531	0.5376	0.484497	0.276749	0.952321	1.34012	1.10092
GLYMA_09G276300	with no lysine (K) kinase 5	1.24806	5e-05	0.000313183	0.550908	0.342962	0.271845	0.681924	1.25693	1.08708
GLYMA_06G114200	Eukaryotic aspartyl protease family protein	1.24654	0.0036	0.0124767	0.348604	0.169832	0.584854	1.02175	1.19991	0.567392
GLYMA_09G178100	B-S glucosidase 44	1.24581	5e-05	0.000313183	25.6234	19.2757	25.7298	57.3158	61.7628	61.7258
GLYMA_08G017600	myb domain protein 103	1.24505	0.0027	0.00983347	0.346554	0.611299	0.307027	0.742976	1.53183	1.0446
GLYMA_15G210400	Nodulin MtN3 family protein	1.24486	0.00395	0.0134617	0.200785	0.566203	0.902407	1.19291	1.31845	1.72388
GLYMA_10G293300		1.24292	0.00115	0.00481777	1.63003	2.41236	1.86528	4.52369	6.75844	6.55861
GLYMA_05G130300	DNA-directed RNA polymerase II	1.24121	0.004	0.0136051	0.600141	0.196594	0.182709	0.663605	1.08375	0.76979
GLYMA_05G155600	Galactose oxidase/kelch repeat superfamily protein	1.24047	0.001	0.00428201	0.625355	0.433229	0.344197	0.977529	1.2202	1.42624
GLYMA_13G036600	RNI-like superfamily protein	1.24046	5e-05	0.000313183	1.34282	1.13783	1.15629	3.28954	2.95728	3.12391
GLYMA_18G063500	RING/U-box superfamily protein	1.2401	0.00705	0.0216078	1.03914	0.317437	0.592278	1.73933	1.09751	2.11373
GLYMA_05G076800	plastid transcriptionally active 9	1.23987	5e-05	0.000313183	2.10305	2.17713	2.16372	5.03367	5.55454	5.97664
GLYMA_16G128500	endonuclease/exonuclease/phosphatase family protein	1.23616	0.00245	0.00908091	1.19547	1.56604	2.52102	4.20838	5.41456	3.99538
GLYMA_09G187700	alpha/beta-Hydrolases superfamily protein	1.23558	5e-05	0.000313183	4.5439	2.99638	5.7404	12.4369	11.9532	8.93768
GLYMA_04G237500	NAD(P)-binding Rossmann-fold superfamily protein	1.23552	5e-05	0.000313183	2.21883	1.09837	1.78002	4.22951	4.2567	4.29055
GLYMA_08G355900	Tetratricopeptide repeat (TPR)-like superfamily protein	1.23549	5e-05	0.000313183	2.80186	2.3651	2.84005	6.87816	6.74967	6.78896
GLYMA_18G221500	SEC7-like guanine nucleotide exchange family protein	1.2338	0.00925	0.0269734	0.221548	0.205395	0.195588	0.563949	0.382197	0.64757
GLYMA_08G120300	receptor-like kinase in flowers 1	1.22966	0.00585	0.0185356	0.357836	0.652258	0.742956	1.61134	1.6535	0.862203
GLYMA_17G262000	RAD3-like DNA-binding helicase protein	1.22927	0.004	0.0136051	0.67019	0.811789	0.898833	1.52721	2.69063	1.86292
GLYMA_12G044700	polyol/monosaccharide transporter 5	1.22892	5e-05	0.000313183	6.24216	5.46009	6.13612	14.8522	15.3621	15.0397
GLYMA_10G068000	Subtilisin-like serine endopeptidase family protein	1.22886	5e-05	0.000313183	0.908703	0.904136	1.51269	3.36614	2.96623	2.15814
GLYMA_02G252900	Protein of unknown function (DUF620)	1.22832	5e-05	0.000313183	0.813985	0.967152	1.10291	2.25667	2.86241	2.18424
GLYMA_18G203600		1.22734	5e-05	0.000313183	4.37476	4.9961	5.1081	13.8627	12.0997	10.6177
GLYMA_19G153300		1.227	5e-05	0.000313183	4.95218	4.01293	5.18361	11.7981	13.1534	10.83
GLYMA_06G168900		1.22595	0.01135	0.0319286	1.87344	2.12339	0.867074	3.26959	4.62975	4.72757
GLYMA_03G132500	Eukaryotic translation initiation factor eIF2A family protein	1.22506	5e-05	0.000313183	0.870735	0.737674	1.00088	1.93792	2.50363	2.15268
GLYMA_10G008800		1.22278	0.0072	0.0219796	1.65837	1.38906	2.25277	4.78899	4.5439	3.90657
GLYMA_10G053700	Phototropic-responsive NPH3 family protein	1.22186	5e-05	0.000313183	0.852141	0.829435	1.25352	2.82554	2.07432	2.44235
GLYMA_01G087400	F-box family protein	1.22099	5e-05	0.000313183	2.23235	2.08173	1.66681	4.9877	5.60102	4.62083
GLYMA_16G159000		1.22058	0.0075	0.022703	0.219594	0.714863	0.684118	0.824041	1.12708	2.17357
GLYMA_07G011000	PRA1 (Prenylated rab acceptor) family protein	1.22029	5e-05	0.000313183	1.2448	1.48079	1.9529	4.0858	3.83624	3.81191
GLYMA_10G083700		1.22011	5e-05	0.000313183	8.51632	10.1992	9.9398	25.9291	24.2822	22.4676
GLYMA_03G178300	Nucleotide-diphospho-sugar transferases superfamily protein	1.21943	5e-05	0.000313183	3.68438	5.2292	6.41934	13.8354	12.0533	12.6135
GLYMA_07G198800	OBF-binding protein 3	1.21899	0.00775	0.0233147	0.897332	0.910697	0.208171	1.77758	1.95136	1.50175
GLYMA_16G129600	SAUR-like auxin-responsive protein family	1.21899	0.0004	0.00196085	1.189	1.97591	1.24334	3.95592	3.4894	3.84113
GLYMA_07G018100	phytochrome-associated protein 2	1.21841	5e-05	0.000313183	0.796808	1.77642	1.47283	3.09644	2.93069	4.32653
GLYMA_06G151400	MAP kinase substrate 1	1.21821	5e-05	0.000313183	1.53978	1.89547	1.69197	4.09325	4.5988	4.30035
GLYMA_07G051400	S-adenosyl-L-methionine-dependent methyltransferases superfamily protein	1.21755	0.0069	0.0212221	0.356393	0.318339	0.276005	0.961016	0.613234	0.833463
GLYMA_05G114000	Pectin lyase-like superfamily protein	1.2168	0.0005	0.00238075	0.53228	0.597434	0.750057	2.13316	1.03997	1.5323
GLYMA_07G027000	Integrase-type DNA-binding superfamily protein	1.21661	5e-05	0.000313183	2.18756	1.61282	2.57922	6.51483	5.26551	4.08019
GLYMA_10G040100	SET-domain containing protein lysine methyltransferase family protein	1.2166	0.0006	0.00278402	0.235574	0.671458	0.435378	0.797285	1.46556	1.17541
GLYMA_17G149000	calcineurin B-like protein 1	1.21433	5e-05	0.000313183	1.95972	2.09422	1.38852	5.01097	4.05682	4.76136
GLYMA_14G057700	HXXXD-type acyl-transferase family protein	1.21268	5e-05	0.000313183	0.778007	1.0744	1.03263	2.40058	2.25433	2.61674
GLYMA_13G196100	GPI transamidase component Gpi16 subunit family protein	1.21199	5e-05	0.000313183	0.385516	0.399471	0.421341	1.07957	1.0475	0.898993
GLYMA_20G147700	ovate family protein 12	1.21179	0.0001	0.000585531	0.872087	1.22236	1.73948	3.20946	2.93022	3.40151
GLYMA_15G151300		1.21171	5e-05	0.000313183	14.1405	12.4673	12.463	27.1329	35.6082	35.6253
GLYMA_19G012100	TRICHOME BIREFRINGENCE-LIKE 22	1.21022	0.0005	0.00238075	0.461979	0.624934	0.59558	2.13027	0.961684	1.19341
GLYMA_20G241600	Chalcone-flavanone isomerase family protein	1.20999	0.0158	0.0418575	0.309225	0.234486	0.346388	0.870133	1.01838	0.250704
GLYMA_10G283700		1.20877	0.0174	0.0453031	0.259327	0.932756	0.953233	1.5821	1.97434	1.82501
GLYMA_08G191100	pumilio 24	1.20867	5e-05	0.000313183	0.947939	0.812434	1.21216	2.20482	2.58055	2.59899
GLYMA_14G118200	F-box/RNI-like superfamily protein	1.20811	5e-05	0.000313183	5.64149	5.55975	7.65669	15.8883	15.9543	15.0139
GLYMA_14G209100		1.20799	0.00095	0.00410599	4.68457	3.72974	3.40318	11.1568	8.16452	10.379
GLYMA_14G179800		1.20786	5e-05	0.000313183	2.16039	1.64086	2.09342	6.2153	4.62124	3.81652
GLYMA_16G080100	Seven transmembrane MLO family protein	1.20656	5e-05	0.000313183	1.0483	0.863951	1.17111	2.14614	2.4576	3.08875
GLYMA_05G137900	Tetratricopeptide repeat (TPR)-like superfamily protein	1.20504	5e-05	0.000313183	0.304483	0.291304	0.43162	0.693378	0.978873	0.873383
GLYMA_09G180100	Octicosapeptide/Phox/Bem1p family protein	1.20493	5e-05	0.000313183	2.9673	3.44789	3.71633	9.04963	8.33363	7.89878
GLYMA_06G295500		1.20462	5e-05	0.000313183	40.8888	23.9204	64.647	87.7274	111.319	117.213
GLYMA_15G167800	plant intracellular ras group-related LRR 6	1.20447	0.0008	0.00354837	0.403239	0.445171	0.665652	1.73968	1.00692	0.985989
GLYMA_13G330400	phototropin 1	1.20431	5e-05	0.000313183	7.98791	5.82744	7.65172	16.0223	19.3133	17.5717
GLYMA_07G097900	Octicosapeptide/Phox/Bem1p family protein	1.20327	5e-05	0.000313183	9.32368	7.43378	8.52686	22.5438	19.9019	20.5136
GLYMA_07G018900	Thioesterase superfamily protein	1.19958	0.0164	0.0431708	0.446717	0.193541	0.307825	0.791446	0.469254	1.0875
GLYMA_12G232900	photosynthetic electron transfer A	1.19832	5e-05	0.000313183	5.76462	5.10508	8.80291	15.8853	17.8495	14.5633
GLYMA_14G120300	Nodulin MtN3 family protein	1.19818	5e-05	0.000313183	4.49915	5.30435	4.77705	12.683	11.339	12.6514
GLYMA_19G032400		1.19787	0.00015	0.000838622	4.81911	3.16733	2.66547	7.96509	10.3085	8.35247
GLYMA_09G058600	Pentatricopeptide repeat (PPR) superfamily protein	1.19784	5e-05	0.000313183	0.595381	0.494266	0.612278	1.29531	1.37849	1.54555
GLYMA_03G046200	Tautomerase/MIF superfamily protein	1.19775	5e-05	0.000313183	12.0999	11.5644	7.54806	23.8925	25.0506	29.6817
GLYMA_08G119700	plant U-box 17	1.19731	0.0005	0.00238075	0.322778	0.284092	0.545246	1.01616	1.05582	0.738922
GLYMA_19G015500		1.19707	5e-05	0.000313183	149.49	140.856	148.945	380.956	325.025	386.01
GLYMA_02G071600	Pentatricopeptide repeat (PPR) superfamily protein	1.19675	0.0001	0.000585531	0.279207	0.169293	0.301006	0.568536	0.659857	0.611082
GLYMA_04G225500	response to low sulfur 2	1.19635	5e-05	0.000313183	26.286	27.4824	29.5537	69.411	64.6138	72.9315
GLYMA_11G042500	aluminum-activated, malate transporter 12	1.19558	5e-05	0.000313183	2.41634	1.84112	3.2389	5.77045	6.76651	5.59731
GLYMA_13G009900		1.19553	5e-05	0.000313183	0.926566	0.679593	0.424372	1.36604	2.04207	1.69469
GLYMA_02G083700		1.19457	5e-05	0.000313183	15.1493	14.8929	15.0806	40.7077	36.5157	34.7585
GLYMA_10G155300	NAD(P)-binding Rossmann-fold superfamily protein	1.19418	0.00125	0.00516344	0.647082	0.420826	1.15737	2.4831	1.96815	0.90306
GLYMA_12G171900	aconitase 2	1.19387	0.00015	0.000838622	0.261051	0.215284	0.316526	0.634195	0.647381	0.671551
GLYMA_19G229700	Chaperone DnaJ-domain superfamily protein	1.19364	5e-05	0.000313183	109.843	117.286	104.177	266.37	255.817	306.304
GLYMA_13G071400	HSP20-like chaperones superfamily protein	1.19286	5e-05	0.000313183	15.2969	17.034	15.6558	47.2978	32.3052	39.6733
GLYMA_13G112800		1.19266	0.00035	0.00175517	0.517986	0.389099	0.448882	1.07378	1.27096	1.00615
GLYMA_03G004600	Sec14p-like phosphatidylinositol transfer family protein	1.19234	0.00105	0.00446111	0.223833	0.225948	0.434493	0.699673	0.558623	0.898485
GLYMA_01G202500	Ras-related small GTP-binding family protein	1.19148	5e-05	0.000313183	98.034	93.9063	92.2111	252.016	224.676	221.046
GLYMA_11G051000	alpha/beta-Hydrolases superfamily protein	1.19091	5e-05	0.000313183	3.05905	3.9462	5.13086	10.5997	9.54424	9.68626
GLYMA_01G113100		1.19058	0.0019	0.00733288	0.856687	0.883009	0.592876	2.41104	1.52729	1.89232
GLYMA_14G036000	pyrimidine 2	1.19032	0.0004	0.00196085	0.373165	0.516544	0.676224	1.57694	1.07406	1.19108
GLYMA_05G006000	ADP-ribosylation factor A1F	1.18966	5e-05	0.000313183	63.5687	66.2281	72.8735	167.096	167.597	167.603
GLYMA_03G014000	K+ efflux antiporter 2	1.18893	5e-05	0.000313183	1.48045	1.09978	1.80624	3.3592	3.46381	3.9252
GLYMA_07G249500		1.18883	0.00895	0.0262494	0.209357	0.353533	0.259279	0.628338	0.576685	0.852567
GLYMA_10G207100	Papain family cysteine protease	1.18671	5e-05	0.000313183	1.79681	1.85643	2.10682	4.3279	5.1684	4.69192
GLYMA_10G142600	phytochrome interacting factor 3	1.18654	5e-05	0.000313183	3.98054	3.86359	3.46638	8.98259	10.4325	8.77922
GLYMA_02G018600	Methylthiotransferase	1.18583	5e-05	0.000313183	0.432731	0.596543	1.30805	2.43484	1.58781	1.59721
GLYMA_18G165600		1.18569	0.0002	0.0010727	0.966047	0.657521	1.14036	2.37307	1.82003	2.54278
GLYMA_17G039100	S-adenosylmethionine synthetase family protein	1.18492	5e-05	0.000313183	91.8473	80.6083	97.8306	227.161	207.048	232.417
GLYMA_08G318400	GDSL-like Lipase/Acylhydrolase superfamily protein	1.18491	5e-05	0.000313183	14.8094	13.7069	16.2726	33.1909	39.0742	37.8556
GLYMA_10G063600	Eukaryotic aspartyl protease family protein	1.18462	5e-05	0.000313183	1.10873	0.830937	0.880332	2.43972	2.31221	2.11784
GLYMA_19G260300		1.18445	0.001	0.00428201	0.935913	0.913573	0.485342	2.25764	1.48872	2.09862
GLYMA_04G224300	homolog of yeast autophagy 18C	1.18346	5e-05	0.000313183	8.42734	7.6029	7.63498	18.8214	19.5876	20.0037
GLYMA_08G134100		1.18341	0.0015	0.00601671	0.919217	0.925677	1.04349	2.19527	2.56813	2.33599
GLYMA_11G253700	Pentatricopeptide repeat (PPR) superfamily protein	1.18332	0.0002	0.0010727	0.528676	0.609722	0.679567	1.1099	1.56289	1.80665
GLYMA_20G110900	F1F0-ATPase inhibitor protein, putative	1.1825	5e-05	0.000313183	29.9917	28.6041	25.8975	69.2978	67.0724	72.4185
GLYMA_16G007700	germin-like protein 1	1.1806	0.0055	0.0176376	0.189593	0.328915	0.982472	0.652117	1.89591	1.01915
GLYMA_13G179700	Pentatricopeptide repeat (PPR) superfamily protein	1.18025	0.0001	0.000585531	0.622673	0.514166	0.320455	1.08825	1.46579	1.06725
GLYMA_08G199400	Leucine-rich repeat transmembrane protein kinase protein	1.17996	0.00125	0.00516344	0.312299	0.155808	0.419999	0.608249	0.892384	0.631444
GLYMA_08G258400		1.17994	0.0003	0.00153499	3.78086	4.10249	3.3318	8.25215	9.97819	9.84651
GLYMA_09G013000		1.17955	0.0004	0.00196085	0.640144	0.833431	1.55048	2.06851	3.1652	2.05698
GLYMA_01G052700		1.17948	0.00115	0.00481777	0.792133	0.792684	0.883723	1.71474	1.90719	2.60674
GLYMA_20G184800		1.17912	5e-05	0.000313183	15.068	17.6308	21.0547	39.0593	54.4038	37.9176
GLYMA_09G231500	Glycosyl hydrolases family 32 protein	1.1786	5e-05	0.000313183	1.29475	1.57891	0.955199	3.56443	2.91771	2.91142
GLYMA_18G285800	NAD(P)-linked oxidoreductase superfamily protein	1.17834	5e-05	0.000313183	1.97484	1.76635	1.34303	3.76292	3.75688	5.07919
GLYMA_12G171300	Seven transmembrane MLO family protein	1.17757	0.0001	0.000585531	0.981676	0.472668	0.521856	1.63338	1.39305	1.71051
GLYMA_01G019200	phosphoenolpyruvate carboxykinase 1	1.17707	5e-05	0.000313183	0.838626	0.842867	0.711103	1.67111	1.77606	2.46625
GLYMA_01G116500	GroES-like zinc-binding dehydrogenase family protein	1.17513	0.0167	0.0438004	0.285343	1.37502	1.82012	3.21551	3.02157	2.46107
GLYMA_15G248000		1.17406	5e-05	0.000313183	4.21991	2.74593	4.44427	8.65951	8.52929	10.3009
GLYMA_07G244700	Protein phosphatase 2C family protein	1.17385	0.0003	0.00153499	0.445165	0.806829	1.1134	2.06461	2.09588	1.65628
GLYMA_04G065600	Bifunctional inhibitor/lipid-transfer protein/seed storage 2S albumin superfamily protein	1.17345	5e-05	0.000313183	48.1747	41.794	37.4508	105.025	97.7267	110.223
GLYMA_13G180900	RING/U-box superfamily protein	1.17341	5e-05	0.000313183	5.24358	5.02698	6.10192	11.063	13.8948	14.5101
GLYMA_12G152500	purine permease 5	1.17275	5e-05	0.000313183	4.21781	4.38113	3.92008	10.4047	10.8345	9.4116
GLYMA_02G243600	Eukaryotic aspartyl protease family protein	1.17244	5e-05	0.000313183	3.92804	2.22052	3.00393	7.42997	8.00129	6.79797
GLYMA_08G176000	Nucleic acid-binding, OB-fold-like protein	1.17171	5e-05	0.000313183	4.00715	4.05282	6.10504	11.5894	11.0362	11.6189
GLYMA_11G249600	Microsomal signal peptidase 12 kDa subunit (SPC12)	1.17065	0.0011	0.00464178	0.341548	0.753766	0.175978	1.02501	0.942266	1.25639
GLYMA_02G207000	heptahelical transmembrane protein2	1.17028	5e-05	0.000313183	11.873	12.2804	17.4056	34.5254	33.1465	32.2881
GLYMA_06G237400	Ankyrin repeat family protein	1.16916	0.0064	0.0199293	0.605505	0.472608	0.689938	1.64717	1.35011	1.27097
GLYMA_03G014700	P-loop containing nucleoside triphosphate hydrolases superfamily protein	1.16879	5e-05	0.000313183	1.2421	1.0029	1.3052	2.77571	2.57859	3.18738
GLYMA_13G326600	Terpenoid synthases superfamily protein	1.1683	0.0003	0.00153499	0.758359	0.954711	0.734543	2.08943	1.50791	2.42566
GLYMA_10G010100	NIM1-interacting 1	1.16808	5e-05	0.000313183	4.55994	6.01957	9.31162	17.1158	16.1257	14.5973
GLYMA_16G076900	ATP-binding cassette 14	1.16781	0.00215	0.00813472	0.212142	0.176989	0.624117	0.596844	1.01977	0.769389
GLYMA_17G030200		1.16753	5e-05	0.000313183	1.75234	3.82637	2.55494	6.49436	6.95043	6.67042
GLYMA_13G166500		1.1669	5e-05	0.000313183	2.68573	2.95327	4.54183	7.55945	9.17022	7.77453
GLYMA_13G054300	Malectin/receptor-like protein kinase family protein	1.16681	0.00445	0.0148207	0.11575	0.241934	0.489549	0.852294	0.251752	1.04149
GLYMA_06G325500		1.16671	0.00055	0.00258939	1.78691	1.62882	3.12422	5.31244	6.107	5.96511
GLYMA_16G067600		1.1663	0.0155	0.0412052	0	0.377735	0.360005	0.545592	0.901915	0.347962
GLYMA_20G069000	Nucleic acid-binding, OB-fold-like protein	1.16617	5e-05	0.000313183	0.426671	0.447761	0.306226	0.848132	1.12403	0.939199
GLYMA_16G037200	Formyl transferase	1.16585	0.00025	0.00131139	0.501182	0.325241	0.516167	1.32192	0.770085	1.16663
GLYMA_01G036900	Matrixin family protein	1.16503	5e-05	0.000313183	1.5167	1.00939	2.54163	4.33851	3.88715	3.80566
GLYMA_14G186500	zinc ion binding;DNA binding;helicases;ATP binding;nucleic acid binding	1.16485	0.0001	0.000585531	1.14587	1.00778	1.45996	2.56539	2.76207	3.41487
GLYMA_13G118400	hydroxyproline-rich glycoprotein family protein	1.16119	5e-05	0.000313183	2.58948	2.68092	2.2642	6.87618	5.23815	6.28813
GLYMA_05G000400	DegP protease 10	1.1609	5e-05	0.000313183	0.449859	0.281174	0.230961	1.03951	0.611676	0.688863
GLYMA_01G025800	Octicosapeptide/Phox/Bem1p family protein	1.15981	5e-05	0.000313183	4.13421	2.61778	3.55462	9.1658	7.42337	8.21882
GLYMA_02G132100	nitrite reductase 1	1.1578	5e-05	0.000313183	2.23059	2.30072	2.44323	5.79276	5.33132	5.74249
GLYMA_05G241700		1.15779	5e-05	0.000313183	5.54688	5.47627	6.15121	14.6446	12.928	13.8881
GLYMA_12G082800		1.15671	0.00045	0.00217255	1.43545	1.80658	2.24908	3.46368	4.97041	4.78939
GLYMA_16G015600		1.15455	5e-05	0.000313183	3.83341	2.57879	4.64796	8.86817	8.796	9.7362
GLYMA_08G175300		1.15434	5e-05	0.000313183	3.7878	2.02947	2.45284	5.92303	7.40029	6.58651
GLYMA_18G199800	Yippee family putative zinc-binding protein	1.15345	5e-05	0.000313183	0.281666	0.282795	0.379716	0.782035	0.734768	0.738684
GLYMA_13G361300	cadmium tolerance 1	1.15217	0.01645	0.0432708	0.121481	0.474103	0.440451	0.968623	0.989689	0.539363
GLYMA_15G277100	magnesium ion binding;thiamin pyrophosphate binding;hydro-lyases;catalytics;2-succinyl-5-enolpyruvyl-6-hydroxy-3-cyclohexene-1-carboxylic-acid synthases	1.15119	0.0054	0.0173788	0.359155	0.148335	0.36999	0.765509	0.60773	0.747857
GLYMA_11G039400	chloroplast beta-amylase	1.14973	0.00075	0.0033597	0.43177	0.388022	0.650159	1.15248	1.11693	1.2223
GLYMA_01G186300	Remorin family protein	1.1491	5e-05	0.000313183	1.02283	1.10651	2.59984	3.54921	4.14456	3.40029
GLYMA_09G070100		1.14879	0.00575	0.018275	2.09874	0.229193	1.69646	3.90101	3.30155	2.17439
GLYMA_12G195300	Arabidopsis thaliana protein of unknown function (DUF794)	1.14809	0.0152	0.0405634	0.649741	0.317473	0.591329	1.75257	0.832383	1.10395
GLYMA_02G176100		1.14741	0.0009	0.00391904	0.206578	0.170453	0.36658	0.563525	0.584666	0.603119
GLYMA_13G246800	PapD-like superfamily protein	1.1472	0.001	0.00428201	2.53257	2.91713	2.70378	5.94682	5.79903	8.11678
GLYMA_03G140500	A20/AN1-like zinc finger family protein	1.14714	5e-05	0.000313183	8.07527	7.52824	6.97353	19.8649	16.4532	18.029
GLYMA_02G189800	receptor kinase 3	1.14631	0.00155	0.00618489	0.951575	0.905494	0.912157	1.78542	2.75509	2.11483
GLYMA_05G056000	Plant-specific transcription factor YABBY family protein	1.14592	5e-05	0.000313183	3.74518	3.11791	6.65371	11.3562	11.0077	9.41207
GLYMA_14G211400		1.14587	0.00685	0.0210953	0.716146	0.883404	0.748351	1.84433	2.02603	1.8334
GLYMA_01G170000	Cytochrome P450 superfamily protein	1.14584	5e-05	0.000313183	9.95631	9.42766	9.01544	25.4161	21.1103	21.3711
GLYMA_06G099100	Tetratricopeptide repeat (TPR)-like superfamily protein	1.14495	5e-05	0.000313183	0.557835	0.431292	0.652156	1.05114	1.42595	1.4265
GLYMA_16G053000	GRAS family transcription factor	1.14483	0.0067	0.0207077	0.234223	0.189968	0.301411	0.494221	0.581117	0.647696
GLYMA_01G198600	Peptidase M20/M25/M40 family protein	1.14445	0.0039	0.0133203	0.894837	1.46094	0.81938	3.14907	2.37383	2.20446
GLYMA_16G178900	glutaminyl cyclase	1.14432	5e-05	0.000313183	2.78587	2.63081	2.676	7.09599	5.46237	6.76716
GLYMA_14G072000		1.14371	5e-05	0.000313183	2.39516	2.04473	2.62535	5.2781	6.03993	5.51943
GLYMA_14G109900		1.14321	5e-05	0.000313183	0.327326	0.251471	0.491614	0.706606	0.897306	0.92011
GLYMA_01G197300		1.14307	0.00055	0.00258939	0.571809	0.440803	0.626256	1.07254	1.13964	1.69314
GLYMA_20G037600	Calcium-dependent lipid-binding (CaLB domain) family protein	1.14285	0.0025	0.00922352	0.238319	0.463924	0.245377	0.605446	0.642648	1.07373
GLYMA_17G220100	Pentatricopeptide repeat (PPR) superfamily protein	1.14115	5e-05	0.000313183	0.501359	0.44845	0.642165	0.972379	1.16778	1.22154
GLYMA_06G172200		1.14115	0.0018	0.00700473	0.792142	0.656342	1.19624	2.29696	1.8485	2.08174
GLYMA_05G245400	basic region/leucine zipper transcription factor 68	1.14066	5e-05	0.000313183	0.861112	1.28348	1.0069	2.43174	2.54168	2.63135
GLYMA_07G265500		1.1388	5e-05	0.000313183	6.26389	6.30341	8.04121	15.2468	16.0576	17.6323
GLYMA_12G132400	disease resistance protein (TIR-NBS-LRR class), putative	1.13875	5e-05	0.000313183	10.0052	7.77028	11.9366	21.1274	23.8931	24.525
GLYMA_20G159400	PAR1 protein	1.13784	0.00655	0.0203314	0.990814	0.411059	0.844671	1.09868	2.611	1.57793
GLYMA_02G136200	2-oxoglutarate (2OG) and Fe(II)-dependent oxygenase superfamily protein	1.13775	5e-05	0.000313183	2.53608	2.16065	1.77845	4.64903	5.67128	5.22711
GLYMA_01G109600	Yos1-like protein	1.13654	5e-05	0.000313183	5.70387	6.53054	5.5969	14.0198	15.3197	13.3779
GLYMA_08G248700		1.13634	5e-05	0.000313183	8.64227	9.05439	10.8193	20.425	20.7624	26.6419
GLYMA_11G198300	AMP-dependent synthetase and ligase family protein	1.1362	0.00805	0.0240625	0.36731	0.273292	0.595391	0.974165	1.08609	0.824447
GLYMA_19G228500		1.13602	0.0171	0.0446382	1.52979	1.01033	1.07446	2.28433	3.89755	2.42645
GLYMA_02G073400		1.13586	0.01055	0.0300656	0.246584	0.200017	0.22219	0.664839	0.345684	0.580431
GLYMA_05G016800	Ribosomal protein L7Ae/L30e/S12e/Gadd45 family protein	1.13575	5e-05	0.000313183	3.33497	2.7345	5.22426	8.48715	8.18635	9.96204
GLYMA_01G083700	Aluminium activated malate transporter family protein	1.13441	5e-05	0.000313183	2.55149	2.6647	3.38893	6.93771	7.54229	6.10821
GLYMA_11G088700	FAR1-related sequence 5	1.13369	5e-05	0.000313183	2.53928	1.86958	2.45938	5.34049	5.63179	5.27397
GLYMA_15G074200	phosphate 2	1.13349	5e-05	0.000313183	6.44191	5.35216	7.83063	15.0234	16.218	14.7207
GLYMA_10G273600	alpha/beta-Hydrolases superfamily protein	1.13348	5e-05	0.000313183	0.769632	1.7544	1.904	4.11705	2.76918	3.59065
GLYMA_19G230500	TOPLESS-related 3	1.13336	5e-05	0.000313183	1.809	1.57821	1.87204	3.52039	4.29777	4.85517
GLYMA_09G112700		1.13329	5e-05	0.000313183	2.70735	2.48511	2.8814	6.05643	6.29936	6.80894
GLYMA_05G139000	zinc finger protein 4	1.13286	0.0058	0.0184095	2.38495	1.3061	2.34854	3.73921	5.37193	5.08885
GLYMA_09G069800	Cysteine proteinases superfamily protein	1.13267	5e-05	0.000313183	84.1284	75.6113	97.7682	181.186	201.444	226.307
GLYMA_17G070200	homolog of yeast autophagy 18 (ATG18) B	1.13137	5e-05	0.000313183	3.41124	3.88308	3.47252	8.42341	9.17298	8.12517
GLYMA_08G230200		1.13106	5e-05	0.000313183	1.2056	1.16714	1.36307	2.79041	2.85266	3.20992
GLYMA_02G184400	26S proteasome regulatory complex, non-ATPase subcomplex, Rpn2/Psmd1 subunit	1.13066	5e-05	0.000313183	0.456421	0.480674	0.541697	1.11007	1.14817	1.24769
GLYMA_04G088700	Leucine-rich repeat transmembrane protein kinase family protein	1.1301	5e-05	0.000313183	1.67417	1.59821	1.60645	3.27778	4.2483	4.07601
GLYMA_16G100700		1.12984	0.0001	0.000585531	0.787151	0.688145	0.940317	2.38294	1.66837	1.62805
GLYMA_19G060600		1.12975	0.0024	0.00893605	0.738777	1.02711	0.487627	2.29964	1.61059	1.56754
GLYMA_09G037600		1.12886	5e-05	0.000313183	6.70128	5.25416	7.1602	14.6759	15.8919	14.4447
GLYMA_15G229600	Tetratricopeptide repeat (TPR)-like superfamily protein	1.1285	5e-05	0.000313183	0.553782	0.557213	0.90856	1.56544	1.54908	1.61228
GLYMA_10G131000	Pentatricopeptide repeat (PPR-like) superfamily protein	1.12816	0.00725	0.0220966	0.213505	0.392699	0.29343	1.00117	0.337362	0.813916
GLYMA_13G207800	Aluminium induced protein with YGL and LRDR motifs	1.12698	5e-05	0.000313183	55.739	51.6649	59.7803	128.074	134.857	130.949
GLYMA_11G146500	plasma membrane intrinsic protein 2;4	1.12672	5e-05	0.000313183	24.0853	17.2811	20.4394	47.5302	51.8346	46.6017
GLYMA_01G004800	root hair specific 16	1.12572	0.0009	0.00391904	0.331533	0.155022	0.348068	0.658345	0.482357	0.803535
GLYMA_08G251900		1.12564	0.0001	0.000585531	5.94132	5.33891	6.11542	15.9953	12.3985	12.6167
GLYMA_11G173100	PHF5-like protein	1.12453	5e-05	0.000313183	6.36491	5.77374	5.16198	13.43	13.5985	14.0476
GLYMA_08G310800		1.12312	5e-05	0.000313183	1.11963	0.735188	0.907382	2.15497	2.02733	2.33373
GLYMA_05G236600	Plant invertase/pectin methylesterase inhibitor superfamily protein	1.12179	5e-05	0.000313183	16.9752	16.8423	19.475	42.4009	43.5997	39.3415
GLYMA_14G072500	ADPGLC-PPase large subunit	1.12151	5e-05	0.000313183	1.97899	0.807653	2.17677	4.20699	3.22584	3.95292
GLYMA_15G107700	Protein of unknown function, DUF584	1.12142	5e-05	0.000313183	3.63899	3.30443	4.1222	8.32264	8.61114	9.0602
GLYMA_04G064600	serine-rich protein-related	1.12094	5e-05	0.000313183	10.738	7.743	7.37442	20.8889	19.9402	20.281
GLYMA_09G204800		1.12082	5e-05	0.000313183	2.94038	3.31084	3.43442	7.10614	7.52205	8.23396
GLYMA_06G132900	HIT-type Zinc finger family protein	1.12063	5e-05	0.000313183	2.40523	2.8717	2.66691	6.99398	6.07985	5.48592
GLYMA_13G099000	BTB/POZ domain-containing protein	1.11924	5e-05	0.000313183	0.726877	0.568925	0.86953	1.96824	1.71548	1.59755
GLYMA_07G169500	Ankyrin repeat family protein	1.11894	5e-05	0.000313183	3.92132	3.07635	2.8712	8.28566	8.28616	6.70625
GLYMA_17G128000	malate synthase	1.11794	0.0035	0.0121852	0.303856	0.374628	0.281595	0.512925	1.02243	0.746498
GLYMA_14G006600	Protein kinase superfamily protein	1.11775	0.00645	0.0200642	0.523905	0.383508	0.814833	1.16723	1.23434	1.58242
GLYMA_19G187400	UDP-glucosyl transferase 73C2	1.11739	5e-05	0.000313183	3.00054	3.22969	4.86716	6.99533	10.4031	8.44465
GLYMA_08G298700	basic helix-loop-helix (bHLH) DNA-binding superfamily protein	1.11651	5e-05	0.000313183	2.99649	2.86204	4.03107	7.65524	7.59505	7.81178
GLYMA_06G270600	Ubiquitin carboxyl-terminal hydrolase family protein	1.11615	5e-05	0.000313183	0.825442	0.713659	0.717899	2.00458	1.4087	1.89758
GLYMA_19G095300	TEOSINTE BRANCHED 1, cycloidea, PCF (TCP)-domain family protein 20	1.11436	5e-05	0.000313183	7.85536	5.80803	6.71107	14.8026	16.9233	16.0068
GLYMA_03G216300	sucrose synthase 3	1.11242	5e-05	0.000313183	3.92836	2.8302	4.28307	8.25424	8.90136	8.2846
GLYMA_10G009500		1.1123	5e-05	0.000313183	3.52252	3.9448	5.08202	11.7635	8.39332	8.71224
GLYMA_05G014100	Adenine nucleotide alpha hydrolases-like superfamily protein	1.11219	0.0049	0.0160479	0.428648	0.529	0.309728	1.12568	1.21739	0.66301
GLYMA_10G281400	hydroxypyruvate reductase	1.112	5e-05	0.000313183	29.5884	23.2153	29.4473	56.969	69.3135	64.5222
GLYMA_13G092300		1.1118	5e-05	0.000313183	5.99886	4.3133	5.35667	10.4045	12.4795	13.7375
GLYMA_02G264600	HXXXD-type acyl-transferase family protein	1.11165	5e-05	0.000313183	2.73498	2.93958	4.21672	6.4921	8.72006	7.76781
GLYMA_10G090400		1.11135	0.01335	0.036475	1.99218	5.69408	2.8119	7.96919	9.4632	7.71495
GLYMA_08G302800	chromatin remodeling 5	1.11071	5e-05	0.000313183	0.768508	0.928305	1.25427	2.02538	2.59708	2.26114
GLYMA_13G194500	NB-ARC domain-containing disease resistance protein	1.10775	5e-05	0.000313183	0.158294	0.307694	0.475563	0.657314	0.82259	0.691469
GLYMA_05G152500	HXXXD-type acyl-transferase family protein	1.10774	5e-05	0.000313183	36.9309	33.8021	39.0431	89.7334	80.0032	86.0449
GLYMA_03G260200	CBL-interacting protein kinase 9	1.1071	0.0011	0.00464178	0.437114	0.445766	0.353708	0.819864	0.996542	1.12457
GLYMA_14G189600	Heavy metal transport/detoxification superfamily protein	1.10491	0.0049	0.0160479	1.17221	2.18333	2.28707	3.85297	5.87393	3.41191
GLYMA_06G090700	Leucine-rich repeat transmembrane protein kinase family protein	1.10477	5e-05	0.000313183	0.720249	0.945845	1.30908	1.95689	2.1083	2.82906
GLYMA_15G256900	Ribosomal protein S5/Elongation factor G/III/V family protein	1.10458	5e-05	0.000313183	23.2379	20.6667	25.8029	54.297	49.7714	57.9922
GLYMA_13G251300	basic helix-loop-helix (bHLH) DNA-binding superfamily protein	1.10443	0.00025	0.00131139	3.95965	4.71096	7.97617	13.8914	9.79202	14.5943
GLYMA_04G195300	SNF1-related protein kinase regulatory subunit gamma 1	1.10403	5e-05	0.000313183	0.630136	0.794153	1.14655	1.98152	2.04401	1.90627
GLYMA_19G212800	sucrose synthase 3	1.10313	5e-05	0.000313183	11.244	9.00999	13.1401	25.6358	27.0395	24.589
GLYMA_11G236500		1.10211	0.00545	0.0175053	1.56888	3.10112	1.67939	5.26341	4.09533	5.71394
GLYMA_01G161100	Transmembrane amino acid transporter family protein	1.10203	0.00465	0.0153576	0.376782	0.195515	0.15503	0.400444	0.867798	0.43306
GLYMA_19G052900		1.10183	0.0083	0.0246502	0.997036	0.650498	0.832684	2.33892	1.27263	2.13407
GLYMA_17G130700	Zinc finger, C3HC4 type (RING finger) family protein	1.10136	5e-05	0.000313183	4.78789	5.49307	6.40525	13.9258	12.2436	11.807
GLYMA_08G347000	multidrug resistance-associated protein 3	1.1013	0.0003	0.00153499	0.217022	0.325232	0.125287	0.496022	0.493176	0.604659
GLYMA_10G260100	Pentatricopeptide repeat (PPR) superfamily protein	1.10117	0.0044	0.014695	0.393119	0.278402	0.442063	0.703854	0.985632	0.875761
GLYMA_19G238500	Major facilitator superfamily protein	1.09828	0.0079	0.0236849	0.546671	0.474104	0.566296	0.911647	1.30222	1.52003
GLYMA_13G166900	receptor-like protein kinase 1	1.09825	0.00065	0.00298032	0.36525	0.296092	0.544401	0.759718	0.957733	1.04354
GLYMA_16G084700	AGC (cAMP-dependent, cGMP-dependent and protein kinase C) kinase family protein	1.09773	0.0115	0.0322875	0.284385	0.307971	0.489695	1.06694	0.978106	0.423528
GLYMA_13G009500	DNA glycosylase superfamily protein	1.09765	5e-05	0.000313183	0.816171	0.772976	1.09517	2.16638	1.93529	2.07416
GLYMA_18G024600	ferritin 4	1.09751	5e-05	0.000313183	65.0711	56.7012	69.1022	142.601	152.751	137.242
GLYMA_16G204300	Microtubule associated protein (MAP65/ASE1) family protein	1.09743	0.0073	0.0222171	0.525281	0.341212	0.316351	0.328444	1.01697	1.42478
GLYMA_01G200100	nitrate transporter 1.5	1.09576	5e-05	0.000313183	1.15995	1.33589	0.955272	2.70396	2.57918	2.80845
GLYMA_15G042800		1.09531	0.0183	0.0471994	1.70084	1.94295	2.77802	4.9877	4.87831	4.87288
GLYMA_14G132900		1.09531	5e-05	0.000313183	4.66364	4.26544	4.03018	12.9114	9.49261	7.61217
GLYMA_08G247800	Malectin/receptor-like protein kinase family protein	1.09521	0.00295	0.0106014	0.220279	0.271408	0.226451	0.557725	0.590153	0.525222
GLYMA_17G135100	Protein of unknown function (DUF1442)	1.09503	0.00685	0.0210953	0.244248	0.556056	0.885612	0.916463	1.41374	1.52782
GLYMA_15G014100	Protein of unknown function (DUF581)	1.09459	0.0001	0.000585531	1.34567	0.618148	0.861221	2.45081	2.18235	1.8618
GLYMA_13G368400	magnesium transporter 7	1.09352	0.00205	0.0078221	0.605789	0.608687	0.740801	1.54972	1.13473	1.82758
GLYMA_03G247100	bZIP transcription factor family protein	1.09232	5e-05	0.000313183	4.9465	5.15868	5.63356	12.6458	12.1654	11.7782
GLYMA_06G178700	histone deacetylase 6	1.09183	0.00015	0.000838622	1.83734	1.26153	1.81605	2.99435	3.62282	4.68275
GLYMA_10G282200	FAD/NAD(P)-binding oxidoreductase family protein	1.09155	0.0034	0.0118888	1.11971	1.44058	0.593572	2.55988	1.68746	3.22027
GLYMA_02G085800		1.08964	0.0092	0.0268515	0.188364	0.491365	1.76784	1.50231	1.68485	2.24559
GLYMA_18G152800	stomagen	1.0888	5e-05	0.000313183	2.84549	3.71066	3.44422	7.57901	8.21418	7.70492
GLYMA_18G179300	Homeodomain-like superfamily protein	1.08737	0.0002	0.0010727	1.22805	1.07599	0.883679	2.35387	2.06348	2.98431
GLYMA_04G113500	FAD-binding Berberine family protein	1.08717	0.01365	0.037165	0.183452	0.285843	0.378275	0.550566	0.75878	0.629086
GLYMA_07G121200		1.08712	5e-05	0.000313183	1.22117	1.54232	1.22409	3.49764	2.67531	3.07735
GLYMA_09G009100	Protein kinase superfamily protein	1.08683	5e-05	0.000313183	1.15526	0.927198	0.939146	2.62299	2.41314	1.91682
GLYMA_08G080900	FAD-binding Berberine family protein	1.08671	5e-05	0.000313183	7.18576	5.32056	6.76726	14.6297	16.1871	13.8039
GLYMA_10G243600	NAD(P)-linked oxidoreductase superfamily protein	1.08605	0.0001	0.000585531	1.06527	1.54369	2.0477	3.34233	3.50111	3.56705
GLYMA_07G147400	Tetratricopeptide repeat (TPR)-like superfamily protein	1.08593	5e-05	0.000313183	3.14049	2.66855	2.66809	6.0119	6.00332	7.54917
GLYMA_18G238800	jasmonic acid carboxyl methyltransferase	1.08569	0.001	0.00428201	0.42384	0.353607	0.716979	1.19244	1.35827	0.818182
GLYMA_10G122800		1.08559	5e-05	0.000313183	0.553887	0.396761	0.389024	0.874728	1.1102	1.10649
GLYMA_14G049500	ethylene-forming enzyme	1.08534	5e-05	0.000313183	3.49675	2.02876	2.73375	5.62689	6.17382	7.12082
GLYMA_18G094700	Tetratricopeptide repeat (TPR)-like superfamily protein	1.08514	5e-05	0.000313183	0.282981	0.183288	0.290038	0.6191	0.478948	0.625005
GLYMA_07G126200	gamma-glutamyl transpeptidase 4	1.08352	5e-05	0.000313183	4.58825	3.61205	5.51847	9.10686	10.2717	11.8807
GLYMA_13G281300		1.08319	0.00095	0.00410599	1.41676	2.03	2.29726	3.76873	4.72335	4.85028
GLYMA_03G031000	cytochrome P450, family 83, subfamily B, polypeptide 1	1.08174	5e-05	0.000313183	6.0186	4.97135	7.93531	12.1646	14.6845	14.7632
GLYMA_16G042200	HNH endonuclease	1.08172	5e-05	0.000313183	1.84496	2.36968	2.93514	4.55389	5.2676	6.51972
GLYMA_02G163200	P-loop containing nucleoside triphosphate hydrolases superfamily protein	1.08168	0.00075	0.0033597	0.377432	0.199557	0.231289	0.663009	0.535093	0.653686
GLYMA_11G186500	P-loop containing nucleoside triphosphate hydrolases superfamily protein	1.08143	0.0022	0.00829688	0.307688	0.242284	0.338899	0.556453	0.835735	0.632459
GLYMA_16G173000	chitinase A	1.08135	5e-05	0.000313183	2.56405	2.32732	2.65964	6.26651	5.89417	5.10394
GLYMA_09G029800	WRKY DNA-binding protein 14	1.08118	5e-05	0.000313183	1.78209	1.5012	1.53291	2.82701	4.9528	3.31787
GLYMA_07G154600	Thioredoxin superfamily protein	1.08089	0.00075	0.0033597	1.37299	1.31537	1.25994	2.42472	3.62165	3.35864
GLYMA_13G310300	cellulose synthase-like B3	1.08018	5e-05	0.000313183	2.30635	2.54895	3.63011	6.45524	6.29299	6.51609
GLYMA_12G233100	Leucine-rich repeat transmembrane protein kinase	1.08006	5e-05	0.000313183	1.84582	1.51416	1.78024	4.48609	3.58339	3.7533
GLYMA_09G236700	Pentatricopeptide repeat (PPR) superfamily protein	1.07993	5e-05	0.000313183	0.557409	0.414442	0.656569	1.10685	1.1064	1.48672
GLYMA_07G222900	ZPR1 zinc-finger domain protein	1.07953	5e-05	0.000313183	7.35791	6.13818	6.67887	16.4091	14.9612	15.1203
GLYMA_11G209700	protein binding	1.07822	0.0001	0.000585531	0.680718	1.03197	0.97561	1.63261	2.44511	2.09988
GLYMA_09G250500	WRKY DNA-binding protein 2	1.07775	5e-05	0.000313183	0.929732	0.864944	1.1159	2.10701	1.65037	2.88253
GLYMA_18G029300	ortholog of sugar beet HS1 PRO-1 2	1.07687	5e-05	0.000313183	2.0049	1.98267	2.7534	4.74535	5.29767	5.26073
GLYMA_01G006000	oxidative stress 3	1.07565	0.0001	0.000585531	1.52175	1.13225	2.40768	4.01089	3.78182	3.54875
GLYMA_16G030800	S-adenosyl-L-methionine-dependent methyltransferases superfamily protein	1.07532	0.0016	0.00635063	0.550088	0.336007	0.466653	1.03177	1.03256	1.006
GLYMA_17G029200	Protein phosphatase 2C family protein	1.07393	5e-05	0.000313183	2.17783	2.06611	2.79422	5.32984	5.7219	5.17883
GLYMA_13G325900	plasma membrane intrinsic protein 2	1.07371	5e-05	0.000313183	67.3094	62.0377	79.952	161.278	164.138	149.211
GLYMA_19G075800	AMP-dependent synthetase and ligase family protein	1.07338	5e-05	0.000313183	8.58981	6.90189	8.09717	18.093	18.9324	16.7847
GLYMA_10G047100	aluminum sensitive 3	1.07306	0.00155	0.00618489	1.35337	0.36014	1.01976	1.61576	1.8461	2.68062
GLYMA_12G186800	F-box family protein	1.07076	0.00295	0.0106014	0.5768	0.374451	0.334462	1.11571	0.994173	0.82439
GLYMA_19G239700	DNAJ heat shock N-terminal domain-containing protein	1.07018	5e-05	0.000313183	4.4225	4.43733	5.1204	10.7701	10.3809	10.5896
GLYMA_10G046300		1.06966	0.0002	0.0010727	0.698354	0.824597	0.373752	1.58487	1.25387	1.54592
GLYMA_13G086800		1.06883	0.0036	0.0124767	0.910011	1.07805	0.688581	1.94042	2.04839	2.18129
GLYMA_03G231700	Adenine nucleotide alpha hydrolases-like superfamily protein	1.06798	5e-05	0.000313183	3.28339	4.58341	5.38578	9.32982	10.6549	9.84182
GLYMA_08G254100	Pentatricopeptide repeat (PPR) superfamily protein	1.06778	0.0018	0.00700473	0.747432	0.308729	0.315074	0.987726	0.995899	1.13876
GLYMA_19G159700	emp24/gp25L/p24 family/GOLD family protein	1.06774	0.0002	0.0010727	2.63857	1.93823	2.30014	7.5315	3.17436	5.37822
GLYMA_13G085900		1.06757	0.0147	0.0394777	0.892445	1.52331	1.51444	2.84915	2.69199	3.41354
GLYMA_01G143700		1.06719	5e-05	0.000313183	1.97804	1.76445	2.08947	4.37125	4.15026	4.6927
GLYMA_08G298200	myb domain protein 88	1.06694	5e-05	0.000313183	1.52534	1.85714	2.66255	4.86153	4.3602	4.40277
GLYMA_15G118600	5\'-AMP-activated protein kinase beta-2 subunit protein	1.06652	5e-05	0.000313183	4.35635	3.87298	5.02046	8.94605	10.3731	10.6242
GLYMA_05G205500	DEA(D/H)-box RNA helicase family protein	1.06649	5e-05	0.000313183	1.64199	1.29728	1.28304	2.99685	3.35996	3.24912
GLYMA_07G052000		1.06648	5e-05	0.000313183	3.58946	2.43496	3.4928	6.11427	7.97947	7.36974
GLYMA_17G178500	Homeodomain-like superfamily protein	1.06644	0.01185	0.0330973	0.304219	0.428532	0.667211	0.858151	1.03319	1.10473
GLYMA_01G158100	Pentatricopeptide repeat (PPR) superfamily protein	1.06618	5e-05	0.000313183	0.681325	0.884172	0.884452	2.2502	1.30366	2.0142
GLYMA_14G039600	Pentatricopeptide repeat (PPR) superfamily protein	1.06615	5e-05	0.000313183	0.855262	0.666491	0.901135	1.66891	1.72163	2.08197
GLYMA_08G094200	zinc finger protein 4	1.06559	5e-05	0.000313183	0.682538	0.523321	0.956936	1.34398	1.96061	1.53234
GLYMA_10G195000	5\'-nucleotidases;magnesium ion binding	1.06519	0.0157	0.0416385	0.744587	1.70353	0.911298	2.21294	2.20694	2.23753
GLYMA_14G149800		1.06473	5e-05	0.000313183	0.854434	0.739891	1.43034	2.11732	2.22878	2.40237
GLYMA_05G090600	NAD(P)-binding Rossmann-fold superfamily protein	1.06423	5e-05	0.000313183	9.65694	8.9871	11.0094	20.3141	25.1202	21.4904
GLYMA_14G191300	peptide transporter 1	1.06416	5e-05	0.000313183	3.91537	3.81238	5.53363	8.67057	10.4124	10.7405
GLYMA_19G166900	breast cancer associated RING 1	1.06351	5e-05	0.000313183	8.42841	6.4281	9.10839	17.2971	19.2431	17.8696
GLYMA_16G117500	Protein kinase superfamily protein	1.0619	0.0003	0.00153499	2.21216	1.9253	1.75343	4.44445	4.01516	4.74211
GLYMA_05G175400	RING/U-box superfamily protein	1.06079	0.0138	0.0374799	0.788906	0.668028	0.410086	1.25824	1.01113	2.02067
GLYMA_13G263800	senescence-related gene 1	1.06073	5e-05	0.000313183	4.91693	4.06132	5.71933	9.36797	11.0455	12.6255
GLYMA_11G211100	Leucine-rich repeat protein kinase family protein	1.06027	0.0001	0.000585531	0.430293	0.465003	0.421157	0.945649	1.09798	0.951824
GLYMA_12G226000	squamosa promoter-binding protein-like 12	1.06013	5e-05	0.000313183	23.83	25.3921	23.657	55.6756	43.449	66.3528
GLYMA_04G254300	serine hydroxymethyltransferase 7	1.06003	5e-05	0.000313183	2.09182	2.27837	2.12298	5.07242	4.22877	5.42179
GLYMA_09G242500	Pentatricopeptide repeat (PPR-like) superfamily protein	1.06001	5e-05	0.000313183	0.59809	0.631936	0.592631	1.43333	1.49273	1.20208
GLYMA_10G021200	Thioredoxin superfamily protein	1.05975	0.0026	0.00953192	1.4855	0.692626	1.88551	2.98712	2.07406	3.94182
GLYMA_18G268000	Leucine-rich repeat receptor-like protein kinase family protein	1.05958	5e-05	0.000313183	0.96968	0.877271	1.15504	2.15369	2.22582	2.36685
GLYMA_16G115000	Auxin efflux carrier family protein	1.05941	5e-05	0.000313183	7.18979	5.63367	7.09634	16.8743	11.3115	17.0266
GLYMA_17G038800	Calmodulin-binding transcription activator protein with CG-1 and Ankyrin domains	1.05897	5e-05	0.000313183	0.530643	0.687957	0.386764	1.54091	1.06618	1.09329
GLYMA_11G138000	SCARECROW-like 14	1.05875	5e-05	0.000313183	0.469789	0.609178	0.905098	1.61528	1.52327	1.28903
GLYMA_19G014400	Matrixin family protein	1.05848	5e-05	0.000313183	4.68875	5.98977	6.5238	10.3574	13.5543	14.9593
GLYMA_07G168200		1.05663	0.0063	0.0196689	2.35757	1.87493	2.30869	5.71328	4.99348	3.95606
GLYMA_17G227900	6-&1-fructan exohydrolase	1.0566	5e-05	0.000313183	3.93733	3.48386	3.95615	9.22327	7.04991	9.38285
GLYMA_09G055400	Protein kinase superfamily protein	1.05651	5e-05	0.000313183	6.47347	6.70529	5.89963	16.7427	11.4573	14.6353
GLYMA_06G144100	Melibiase family protein	1.05645	5e-05	0.000313183	15.1043	12.9771	15.0048	30.1819	35.5435	30.7697
GLYMA_05G094400	mitogen-activated protein kinase kinase kinase 21	1.05574	0.00015	0.000838622	3.05175	1.68191	1.54548	4.25793	4.81465	5.13746
GLYMA_11G082700	Transmembrane amino acid transporter family protein	1.05473	0.00015	0.000838622	0.496609	0.946657	0.543392	1.28074	1.57975	1.75327
GLYMA_10G271600	Protein kinase superfamily protein	1.05463	5e-05	0.000313183	0.718308	0.951609	1.40212	1.88055	2.35007	2.41473
GLYMA_11G155100	response regulator 9	1.05444	0.0001	0.000585531	1.80032	1.82838	1.94389	3.64811	4.12831	4.48153
GLYMA_17G251800		1.05418	0.0013	0.00533875	7.26057	8.82598	7.23743	15.5024	14.3962	23.6048
GLYMA_08G218200	NRAMP metal ion transporter 6	1.05323	0.00255	0.00937917	0.265921	0.429426	0.365036	0.638563	0.964123	0.823407
GLYMA_13G224300	Protein kinase superfamily protein	1.05301	0.01185	0.0330973	2.81593	3.76978	2.58265	8.54878	7.29708	9.97118
GLYMA_14G211300	Adenine nucleotide alpha hydrolases-like superfamily protein	1.05172	5e-05	0.000313183	3.95459	3.64391	4.03032	7.42001	8.4867	10.7717
GLYMA_07G149700		1.05169	5e-05	0.000313183	1.47419	1.28415	1.74168	3.28063	3.86016	2.8945
GLYMA_16G128600	calcium-dependent protein kinase 28	1.05163	5e-05	0.000313183	17.5255	18.3996	21.15	43.1812	42.981	41.9793
GLYMA_01G031900	trehalose-phosphatase/synthase 9	1.0515	5e-05	0.000313183	2.97347	2.53311	3.1236	5.89834	7.03774	6.38158
GLYMA_12G154100	cytochrome P450, family 704, subfamily A, polypeptide 2	1.05137	0.009	0.0263682	1.44929	0.666724	1.04168	2.68444	2.71512	1.61811
GLYMA_05G117200	alternative oxidase 2	1.05087	0.004	0.0136051	1.21377	0.678078	0.99301	2.11493	1.70119	2.62746
GLYMA_18G172800	Tetratricopeptide repeat (TPR)-like superfamily protein	1.05023	0.0104	0.0296921	0.961329	0.878625	0.477455	1.95944	1.68624	1.69233
GLYMA_10G144300	S-adenosylmethionine synthetase 2	1.05004	5e-05	0.000313183	2.70533	2.80728	2.97547	6.55189	6.11768	6.37818
GLYMA_03G219000	RING/FYVE/PHD zinc finger superfamily protein	1.04977	0.00015	0.000838622	2.84239	1.50256	2.04573	3.77075	5.47868	4.66562
GLYMA_17G127900		1.04969	5e-05	0.000313183	2.29434	1.6402	3.11752	5.67549	5.16097	4.73157
GLYMA_20G081500	triglyceride lipases;triglyceride lipases	1.04913	5e-05	0.000313183	3.30119	2.78485	3.36261	6.53802	7.91954	6.57014
GLYMA_06G178000	Octicosapeptide/Phox/Bem1p family protein	1.04899	5e-05	0.000313183	0.764196	1.37024	1.95082	2.93507	3.1359	3.00128
GLYMA_06G269500	Translation initiation factor SUI1 family protein	1.04768	5e-05	0.000313183	53.1582	49.8834	51.0275	123.064	121.776	124.069
GLYMA_03G103600	GroES-like family protein	1.0476	5e-05	0.000313183	43.5651	38.0142	41.1827	100.132	90.3198	87.5376
GLYMA_19G121600		1.04758	5e-05	0.000313183	12.0709	10.6225	11.4153	23.6522	26.2194	26.7825
GLYMA_01G025300	Phototropic-responsive NPH3 family protein	1.04704	0.00035	0.00175517	0.759383	0.529095	0.993035	1.49387	2.07463	1.42125
GLYMA_08G281800		1.04607	0.0002	0.0010727	2.35064	1.9518	2.50228	3.51482	4.8354	6.86283
GLYMA_13G337300	SCARECROW-like 14	1.04591	0.0006	0.00278402	0.512691	0.356622	0.981632	1.33945	1.2938	1.40533
GLYMA_20G094500	galactinol synthase 1	1.04528	5e-05	0.000313183	7.90836	7.5116	9.30384	17.8652	19.8343	17.1882
GLYMA_07G218900	sulfate transporter 91	1.04509	5e-05	0.000313183	13.9478	11.2389	13.8958	26.0837	30.1921	30.7035
GLYMA_10G265300		1.04483	5e-05	0.000313183	4.16238	4.08126	6.69492	9.33861	11.5593	12.1373
GLYMA_13G262700	F-box/RNI-like/FBD-like domains-containing protein	1.04396	5e-05	0.000313183	1.22669	1.20153	1.17023	3.42532	2.44559	2.23189
GLYMA_05G103500		1.04374	5e-05	0.000313183	1.99184	1.29746	1.90796	3.31104	4.18759	4.034
GLYMA_02G069500	PEBP (phosphatidylethanolamine-binding protein) family protein	1.04351	5e-05	0.000313183	2.99663	3.00749	3.79058	7.14259	6.43319	8.22493
GLYMA_12G065000	glycine-rich RNA-binding protein 2	1.04309	5e-05	0.000313183	0.908073	1.04535	0.874538	1.92294	2.12341	2.28007
GLYMA_03G179400		1.04299	5e-05	0.000313183	1.26701	1.45273	1.97209	3.19858	3.56752	3.64296
GLYMA_07G016900		1.04286	0.01	0.0287461	0.446528	0.32662	0.69316	1.62303	0.766598	0.81291
GLYMA_18G048900	RECQ helicase SIM	1.04164	5e-05	0.000313183	1.32803	1.61714	2.3596	2.94498	4.59466	4.19869
GLYMA_16G142100	Protein of unknown function (DUF607)	1.04082	0.00055	0.00258939	0.799785	0.493402	0.86636	1.76274	1.61847	1.36915
GLYMA_11G133400	GTP-binding family protein	1.04082	0.0101	0.0289942	0.285654	0.424027	0.294745	0.803733	0.632422	0.831325
GLYMA_18G013800	RING/U-box superfamily protein	1.04048	0.0038	0.0130406	0.975961	0.476114	0.695095	1.08715	1.56918	2.11707
GLYMA_05G197000	MAC/Perforin domain-containing protein	1.04032	0.0003	0.00153499	2.47412	2.04912	3.65386	5.18858	6.56169	6.236
GLYMA_04G242000	Thioredoxin superfamily protein	1.0403	5e-05	0.000313183	8.38593	6.69415	7.49642	14.2293	19.8376	16.213
GLYMA_08G336100		1.03858	0.0025	0.00922352	0.894837	1.75313	1.75582	2.7292	4.17794	2.90988
GLYMA_11G072100	Disease resistance protein (CC-NBS-LRR class) family	1.03736	5e-05	0.000313183	1.71352	1.23046	1.98508	3.81805	3.59043	3.43412
GLYMA_09G169000	Pentatricopeptide repeat (PPR) superfamily protein	1.03676	5e-05	0.000313183	1.01408	0.81857	1.34	2.07653	2.45099	2.45181
GLYMA_08G221300	Kelch repeat-containing F-box family protein	1.0359	0.00035	0.00175517	0.645258	1.03222	1.2826	2.00189	1.62106	2.94028
GLYMA_20G132000	2-oxoglutarate (2OG) and Fe(II)-dependent oxygenase superfamily protein	1.03474	0.00135	0.00550953	0.784957	0.850389	0.920021	1.49709	2.42739	1.82367
GLYMA_10G192100	Tudor/PWWP/MBT superfamily protein	1.03427	5e-05	0.000313183	2.34396	1.95938	2.68904	5.21437	5.17517	5.02474
GLYMA_15G024900	SMAD/FHA domain-containing protein	1.03374	5e-05	0.000313183	2.7645	3.06847	5.61615	9.07398	8.13496	7.76546
GLYMA_05G013000	Duplicated homeodomain-like superfamily protein	1.03368	5e-05	0.000313183	2.45629	2.52776	2.32801	5.47181	6.06749	4.73047
GLYMA_03G209100	Kinase interacting (KIP1-like) family protein	1.03326	5e-05	0.000313183	1.89889	1.81038	2.04642	4.31189	3.76741	4.67606
GLYMA_16G164100		1.03323	0.0075	0.022703	2.67426	1.53481	0.707456	4.86471	1.96498	4.24075
GLYMA_04G033500	J-domain protein required for chloroplast accumulation response 1	1.03265	5e-05	0.000313183	1.26275	1.10925	1.05562	1.85028	2.74864	3.1083
GLYMA_07G023500	CBL-interacting protein kinase 25	1.03136	5e-05	0.000313183	5.83683	4.94732	6.96579	12.8447	14.1355	12.0283
GLYMA_05G010100		1.03116	0.0041	0.0138653	1.14822	1.49882	0.872582	2.74265	3.01722	2.14685
GLYMA_20G238100	Protein phosphatase 2C family protein	1.03086	5e-05	0.000313183	1.75678	1.74752	2.35107	5.08306	4.07298	3.81358
GLYMA_10G223300	polypyrimidine tract-binding protein 3	1.03023	5e-05	0.000313183	1.73779	2.22451	2.85729	4.94154	6.06041	4.24738
GLYMA_12G054700	lipoxygenase 2	1.02916	5e-05	0.000313183	5.95944	4.72217	6.11427	11.9778	11.7081	13.2678
GLYMA_13G168300	Dynein light chain type 1 family protein	1.02879	5e-05	0.000313183	2.36513	3.32467	3.69093	7.2889	7.09575	6.31016
GLYMA_09G279600	Nuclear transport factor 2 (NTF2) family protein	1.02747	0.0016	0.00635063	0.819777	0.984581	1.04566	1.71546	2.64856	1.93228
GLYMA_12G143600		1.02739	0.00205	0.0078221	1.01152	0.767321	1.10505	1.96352	2.71722	1.7957
GLYMA_02G278600	pyrimidine 2	1.02685	5e-05	0.000313183	2.7192	2.46649	3.44256	5.53041	7.34564	6.13687
GLYMA_18G139900	Pectin lyase-like superfamily protein	1.02663	5e-05	0.000313183	4.62998	3.56078	3.0996	9.00201	7.38236	8.65187
GLYMA_12G013100	mitochondrion-localized small heat shock protein 23.6	1.02658	0.00305	0.0108934	227.63	255.781	324.459	621.004	625.762	525.953
GLYMA_03G048200	NB-ARC domain-containing disease resistance protein	1.02573	0.0034	0.0118888	0.273048	0.20429	0.280642	0.492397	0.617297	0.552879
GLYMA_06G038400		1.02515	0.0101	0.0289942	1.11868	0.729082	0.537543	1.77623	1.5419	1.99084
GLYMA_U007000	bifunctional nuclease in basal defense response 1	1.02495	5e-05	0.000313183	3.08706	2.11043	2.71271	5.14265	5.31019	6.85374
GLYMA_19G187200	UDP-Glycosyltransferase superfamily protein	1.02483	0.0081	0.0241818	1.72115	2.03285	1.45848	5.1713	2.59907	3.82913
GLYMA_11G044400		1.02474	0.00015	0.000838622	1.11122	1.25625	0.891848	2.6248	2.0905	2.54839
GLYMA_18G127200	nitrate transporter 1.7	1.02472	0.0005	0.00238075	0.621456	0.458178	0.901326	1.35103	1.5117	1.43569
GLYMA_18G014600	RING/U-box superfamily protein	1.0237	0.01125	0.0316893	0.673848	0.218831	0.260802	1.0665	1.01503	0.445867
GLYMA_U038400	Chaperone DnaJ-domain superfamily protein	1.0237	5e-05	0.000313183	1.38658	1.55449	1.74321	4.09023	3.01668	3.18586
GLYMA_16G071500		1.02301	5e-05	0.000313183	2.44758	2.45592	3.71978	5.51925	7.12149	6.12374
GLYMA_06G269700	thiazole biosynthetic enzyme, chloroplast (ARA6) (THI1) (THI4)	1.02299	5e-05	0.000313183	5.94315	4.03753	5.59388	10.3456	11.5413	12.2298
GLYMA_12G098900	aconitase 3	1.02291	5e-05	0.000313183	4.36891	4.21279	3.97321	9.25866	9.78696	8.66283
GLYMA_13G140800	Phototropic-responsive NPH3 family protein	1.02252	0.0004	0.00196085	0.77983	0.759558	1.1261	1.60904	2.08215	2.13063
GLYMA_03G007400		1.02204	5e-05	0.000313183	5.43682	5.44935	4.95256	11.3163	9.25439	14.4246
GLYMA_09G081600	hapless 2	1.02192	0.0065	0.0202005	0.602238	0.487754	0.188277	1.04693	0.695237	1.26558
GLYMA_08G146700	Autophagy-related protein 13	1.0215	5e-05	0.000313183	0.947149	0.829283	1.48535	2.35371	2.53668	2.17874
GLYMA_15G055500	pyrimidine 2	1.0212	5e-05	0.000313183	18.5735	15.9308	21.2576	40.5238	41.0154	40.8165
GLYMA_16G070800		1.0201	0.00305	0.0108934	2.06112	1.38513	0.987198	3.20548	3.19568	3.70387
GLYMA_10G186000	phosphoenolpyruvate carboxylase kinase 1	1.02009	5e-05	0.000313183	5.34627	4.07722	5.60263	12.8547	9.85312	10.0667
GLYMA_13G293700	Thioredoxin superfamily protein	1.02009	0.0005	0.00238075	1.72495	1.07035	1.96538	3.62206	3.92788	2.75722
GLYMA_02G154400	glutathione S-transferase 7	1.01988	0.0002	0.0010727	3.7512	3.68749	3.63068	6.603	7.10258	10.7473
GLYMA_14G066100	Pentatricopeptide repeat (PPR-like) superfamily protein	1.01931	0.00615	0.019301	0.412539	0.364533	0.272181	0.708876	0.58183	1.04128
GLYMA_11G188500		1.0188	5e-05	0.000313183	9.57928	9.80758	11.5795	24.3863	23.2012	20.3634
GLYMA_07G209100	2-oxoglutarate (2OG) and Fe(II)-dependent oxygenase superfamily protein	1.01857	5e-05	0.000313183	8.92606	9.82266	12.1054	21.5557	23.7496	22.5454
GLYMA_12G002300	DNA binding;ATP binding;nucleic acid binding;binding;helicases;ATP binding;DNA binding;helicases	1.01781	5e-05	0.000313183	7.31289	6.89127	9.40441	16.1563	18.0044	17.1978
GLYMA_20G098300	Inorganic H pyrophosphatase family protein	1.01774	0.0013	0.00533875	0.549789	0.449598	0.294992	0.941471	1.21839	0.706891
GLYMA_04G076000		1.01771	5e-05	0.000313183	15.9538	15.4307	17.2914	34.5222	34.9414	37.2497
GLYMA_12G139700	Uncharacterised conserved protein (UCP012943)	1.01636	5e-05	0.000313183	4.88708	4.06385	5.5254	9.76254	10.4386	11.3722
GLYMA_12G013800	esterase/lipase/thioesterase family protein	1.0156	5e-05	0.000313183	7.96361	10.059	8.31399	20.561	18.1763	19.1124
GLYMA_03G021200	cytochrome P450, family 76, subfamily C, polypeptide 4	1.01555	0.0193	0.0492566	0.191725	0.224078	0.435008	0.575401	0.660612	0.594373
GLYMA_20G156800	heat shock transcription factor B2A	1.01488	5e-05	0.000313183	5.87872	5.52393	6.96547	15.1389	12.9889	11.8614
GLYMA_08G207900	indole-3-acetic acid inducible 19	1.01435	5e-05	0.000313183	8.78871	7.05201	8.23111	17.7768	18.2934	16.6152
GLYMA_20G062300	homolog of yeast ADA2 2B	1.01398	0.00595	0.0187912	1.11378	1.07457	0.928221	2.42445	1.74755	2.20045
GLYMA_13G092900	BNR/Asp-box repeat family protein	1.01388	0.0026	0.00953192	0.683651	0.889088	0.707664	1.38943	1.76013	1.88891
GLYMA_13G224500	receptor-like kinase in flowers 1	1.0126	5e-05	0.000313183	6.55744	5.34715	6.59521	13.8718	12.7139	13.8227
GLYMA_03G234800	Dormancy/auxin associated family protein	1.01234	5e-05	0.000313183	12.3837	11.5885	15.8632	23.5678	31.419	31.1467
GLYMA_10G189300	cellulose synthase like G2	1.01213	5e-05	0.000313183	2.91746	2.33583	3.97524	5.44719	7.42144	7.0521
GLYMA_06G123200	nodulin MtN21 /EamA-like transporter family protein	1.01123	5e-05	0.000313183	2.07575	2.18742	1.96758	4.6486	4.84941	4.19107
GLYMA_06G298500	PapD-like superfamily protein	1.01122	5e-05	0.000313183	17.2924	15.6001	17.0025	36.1159	35.1463	37.1332
GLYMA_18G278900	Methylenetetrahydrofolate reductase family protein	1.01107	5e-05	0.000313183	11.5514	11.8963	13.4496	25.549	27.5781	27.3557
GLYMA_18G243000	Uncharacterized conserved protein (DUF2358)	1.01085	5e-05	0.000313183	14.061	14.0532	16.4859	30.7668	34.2003	32.1637
GLYMA_06G163600	floral meristem identity control protein LEAFY (LFY)	1.01059	0.00015	0.000838622	1.523	1.21321	2.03104	3.27174	3.65279	3.42939
GLYMA_13G219200	receptor like protein 29	1.01011	0.0023	0.00861896	1.07256	0.393881	0.578069	1.7058	1.36351	1.36423
GLYMA_15G087600	Ankyrin repeat family protein	1.00948	5e-05	0.000313183	1.72806	2.24012	2.72762	4.99435	5.13461	4.33371
GLYMA_08G013100	Protein of unknown function (DUF567)	1.0078	0.0196	0.049902	0.77911	0.564214	0.540817	0.974661	1.69869	1.44993
GLYMA_12G134400	electron transfer flavoprotein alpha	1.00706	0.0123	0.0341344	0.350104	0.379467	0.906251	1.47783	1.05132	0.848813
GLYMA_19G067600		1.00688	5e-05	0.000313183	5.20032	6.43338	6.8801	14.0667	13.3443	12.8799
GLYMA_15G248300	SOUL heme-binding family protein	1.00659	5e-05	0.000313183	43.206	41.4224	45.8019	100.108	98.9685	84.3579
GLYMA_01G228000	Pentatricopeptide repeat (PPR) superfamily protein	1.00367	0.0005	0.00238075	0.295014	0.199485	0.263246	0.324734	0.599711	0.720295
GLYMA_15G073100	Aluminium induced protein with YGL and LRDR motifs	1.0033	0.00185	0.00716833	1.08694	0.494647	1.12454	1.98811	1.86661	1.80415
GLYMA_16G216800	Nucleotide-diphospho-sugar transferase family protein	1.00277	0.00025	0.00131139	0.647851	0.918542	1.29683	1.4041	2.36456	2.40897
GLYMA_13G201800	SNF2 domain-containing protein / helicase domain-containing protein	1.00234	0.0033	0.0116135	0.194223	0.27704	0.319316	0.710322	0.487055	0.511657
GLYMA_08G219500	fucosyltransferase 1	1.00179	0.0017	0.00668638	0.546275	0.177195	0.449731	0.998963	0.848894	0.672015
GLYMA_01G009000		1.00147	5e-05	0.000313183	3.06088	3.99704	3.43022	8.71977	7.24195	6.90225
GLYMA_15G062300	pathogenesis-related protein-1-like	1.00145	5e-05	0.000313183	9.45554	7.72749	10.4942	19.9866	21.3441	18.3071
GLYMA_16G145400	tetraspanin6	1.00132	5e-05	0.000313183	4.35507	3.85557	5.3257	9.98613	10.2191	8.93658
GLYMA_11G216300	high mobility group A	1.00114	5e-05	0.000313183	6.19829	6.07696	6.13343	14.845	13.1003	11.9988
GLYMA_13G033000	Protein kinase superfamily protein	1.00054	0.00845	0.0250132	0.184401	0.361146	0.451116	1.03657	0.415607	0.643542
GLYMA_11G025500	methyl-CPG-binding domain protein 13	1.00012	0.00155	0.00618489	0.535414	1.07244	0.368579	1.71576	1.03641	1.70574
GLYMA_15G235600	glycoside hydrolase family 2 protein	0.998916	0.00165	0.0065182	0.301022	0.443835	0.591401	0.975196	1.08674	0.807928
GLYMA_20G118700	Protein kinase superfamily protein	0.998225	0.00425	0.0142841	0.438572	0.481739	0.4519	1.20228	0.756274	1.02058
GLYMA_08G285900	DC1 domain-containing protein	0.997832	5e-05	0.000313183	61.7323	54.7829	71.0444	129.367	146.248	128.5
GLYMA_09G087200	inositol transporter 2	0.997783	5e-05	0.000313183	4.16236	4.61478	6.61346	10.9662	12.0191	9.84783
GLYMA_05G030800	calcium-dependent protein kinase 30	0.997782	5e-05	0.000313183	1.00856	1.09077	1.10151	1.92034	2.69553	2.3768
GLYMA_13G307400		0.997579	5e-05	0.000313183	8.27392	6.50801	8.90186	14.6825	18.1724	18.1192
GLYMA_15G052300	Protein phosphatase 2C family protein	0.996455	5e-05	0.000313183	7.89755	7.47763	10.0707	17.0022	19.7299	17.8743
GLYMA_09G276600	SOS3-interacting protein 4	0.996244	5e-05	0.000313183	1.46488	1.20148	0.874692	2.49466	2.19156	3.05032
GLYMA_07G013600	basic helix-loop-helix (bHLH) DNA-binding superfamily protein	0.995383	5e-05	0.000313183	1.34973	1.25408	1.51627	3.62477	2.27598	2.96386
GLYMA_18G086000	ENHANCED DOWNY MILDEW 2	0.995122	5e-05	0.000313183	4.4501	4.03504	4.26972	9.40253	9.76202	8.56757
GLYMA_09G165900	Protein of unknown function (DUF761)	0.994791	5e-05	0.000313183	1.12748	0.8655	0.899041	1.79092	2.34605	2.11786
GLYMA_15G158500	SET domain protein 25	0.993699	5e-05	0.000313183	0.86068	0.65185	0.916322	1.74518	1.78161	1.68832
GLYMA_07G101600	protein tyrosine kinase family protein	0.99272	5e-05	0.000313183	1.78155	1.75467	2.51637	4.72607	4.42269	3.64065
GLYMA_13G107500		0.992507	5e-05	0.000313183	9.00098	11.7872	12.5541	25.0976	24.5398	22.8512
GLYMA_11G192200		0.991272	5e-05	0.000313183	2.25294	2.21638	1.37554	4.38917	4.16375	4.20282
GLYMA_13G029900	UDP-glucosyl transferase 85A3	0.991208	5e-05	0.000313183	2.9347	2.9567	2.7725	5.50477	6.87862	6.45292
GLYMA_17G124000		0.991072	5e-05	0.000313183	2.95136	3.40217	3.86387	7.8196	6.99878	7.13931
GLYMA_16G116200	Transducin/WD40 repeat-like superfamily protein	0.99101	5e-05	0.000313183	4.24311	3.79485	4.99266	9.40127	8.48715	9.80911
GLYMA_15G255000	BTB/POZ domain-containing protein	0.990348	5e-05	0.000313183	3.24082	3.31536	4.04736	7.97749	7.89573	6.81383
GLYMA_10G290500	F-box family protein	0.990215	0.0131	0.0359118	0.488387	0.349109	0.403783	1.05359	1.04954	0.555049
GLYMA_08G192400		0.989344	0.0084	0.0248856	0.680053	0.593534	0.76426	1.64367	1.23144	1.48633
GLYMA_08G367700		0.989124	5e-05	0.000313183	2.6431	3.73298	3.47513	7.25684	6.62904	7.9482
GLYMA_08G157400	glucan synthase-like 3	0.988772	5e-05	0.000313183	1.45591	1.54008	2.25988	3.59088	3.89336	3.81239
GLYMA_19G143200	A20/AN1-like zinc finger family protein	0.987693	5e-05	0.000313183	10.5251	11.1523	9.8422	25.6004	19.7024	22.7202
GLYMA_06G295300	Integrase-type DNA-binding superfamily protein	0.987553	0.0154	0.0410059	0.381792	0.315418	0.17885	0.455712	0.747993	0.70912
GLYMA_09G183000		0.98595	0.0051	0.0165733	0.512069	0.358094	0.528218	0.7758	1.05163	1.15629
GLYMA_13G119000	P-glycoprotein 11	0.985452	0.00085	0.00373473	0.212474	0.22376	0.368828	0.597518	0.594454	0.511987
GLYMA_10G177000	RmlC-like cupins superfamily protein	0.984907	5e-05	0.000313183	5.60324	6.08421	6.55284	12.6667	13.0821	13.373
GLYMA_01G124700	PYR1-like 4	0.984137	5e-05	0.000313183	4.44802	4.78898	4.96838	9.9771	10.5394	9.95499
GLYMA_17G070600		0.983524	5e-05	0.000313183	2.98078	2.83056	4.52121	8.70963	7.48601	5.6415
GLYMA_17G257200	Putative lysine decarboxylase family protein	0.983464	0.0007	0.00317762	1.84025	1.46225	0.844857	3.22168	3.49128	2.45054
GLYMA_05G155500	Amino acid permease family protein	0.98334	0.00675	0.0208372	0.29914	0.291158	0.369599	0.701336	0.567857	0.833087
GLYMA_03G029900	cytochrome P450, family 71, subfamily B, polypeptide 36	0.983254	0.0177	0.0459414	156.013	126.884	168.365	282.121	354.829	324.955
GLYMA_20G149700	RING/U-box superfamily protein	0.983239	5e-05	0.000313183	3.98342	4.66584	6.12771	10.2139	11.7151	9.51439
GLYMA_17G105100	Protein kinase superfamily protein with octicosapeptide/Phox/Bem1p domain	0.982984	5e-05	0.000313183	1.37605	0.969257	1.6523	2.64315	2.62307	3.17323
GLYMA_16G175900	UDP-glucosyl transferase 88A1	0.982695	5e-05	0.000313183	6.99667	6.95355	9.7995	14.5543	18.9282	15.9236
GLYMA_15G241300	spermidine hydroxycinnamoyl transferase	0.982533	0.00215	0.00813472	0.405786	0.737868	0.87923	1.10368	1.92164	1.28973
GLYMA_08G061000	S-locus lectin protein kinase family protein	0.981643	5e-05	0.000313183	6.53889	7.17108	8.13853	15.1831	15.2288	16.1093
GLYMA_18G207700	Disease resistance-responsive (dirigent-like protein) family protein	0.981564	0.00015	0.000838622	2.45605	4.00977	3.62152	8.6956	8.3401	4.57687
GLYMA_17G235300	alpha/beta-Hydrolases superfamily protein	0.981183	5e-05	0.000313183	42.5964	35.5852	49.2408	92.8803	87.703	90.1291
GLYMA_01G087100	methionine aminopeptidase 1B	0.98067	0.00085	0.00373473	2.22998	3.11579	2.82113	5.02405	6.76574	5.76263
GLYMA_18G189700	POX (plant homeobox) family protein	0.980473	5e-05	0.000313183	0.901836	1.32491	1.14626	2.51229	2.49639	2.24143
GLYMA_07G048600	2-oxoglutarate (2OG) and Fe(II)-dependent oxygenase superfamily protein	0.979942	5e-05	0.000313183	2.21369	1.67753	7.71555	7.16873	6.44863	10.266
GLYMA_05G008800	Tetratricopeptide repeat (TPR)-like superfamily protein	0.979176	0.0008	0.00354837	0.279341	0.453075	0.948756	1.25742	0.795726	1.46576
GLYMA_17G024800	CW-type Zinc Finger	0.978748	5e-05	0.000313183	1.65995	1.56754	1.92758	3.6737	3.90989	3.43352
GLYMA_10G276000		0.978187	0.00015	0.000838622	2.37703	2.22251	2.3945	4.91531	5.50373	4.50439
GLYMA_07G010000		0.977707	0.0078	0.0234417	0.393033	0.510826	0.660088	1.15202	0.971262	1.1963
GLYMA_10G220200	F-box and associated interaction domains-containing protein	0.97769	0.0073	0.0222171	0.406146	0.791906	0.36741	1.38095	1.00334	1.02938
GLYMA_13G292700	plasmodesmata callose-binding protein 5	0.977531	5e-05	0.000313183	13.9375	13.7068	18.524	37.661	32.7507	27.2832
GLYMA_08G258800	Eukaryotic aspartyl protease family protein	0.977525	5e-05	0.000313183	5.31303	4.59058	5.80903	10.7754	11.5673	11.1059
GLYMA_13G337200	SCARECROW-like 14	0.977206	5e-05	0.000313183	0.901678	0.622785	1.048	1.99123	1.80732	1.62072
GLYMA_09G140700	RING/U-box superfamily protein	0.976994	5e-05	0.000313183	5.28481	4.69294	5.25141	10.9847	10.2114	11.2597
GLYMA_19G179800		0.976954	5e-05	0.000313183	1.5849	1.09228	1.38954	3.10824	2.64261	2.8862
GLYMA_17G247000		0.976522	5e-05	0.000313183	5.33537	4.25131	6.96936	11.7673	11.7753	11.3536
GLYMA_03G118600		0.976505	0.0032	0.0113302	0.858794	1.07966	0.533405	1.93335	1.76874	1.66655
GLYMA_19G003300	Galactose mutarotase-like superfamily protein	0.975885	5e-05	0.000313183	4.98706	4.1805	8.26908	10.6071	14.4821	11.801
GLYMA_06G236700	Pentatricopeptide repeat (PPR-like) superfamily protein	0.975163	5e-05	0.000313183	2.70371	2.16556	2.94011	5.21138	5.57546	5.11727
GLYMA_13G106100	membrane bound O-acyl transferase (MBOAT) family protein	0.97512	5e-05	0.000313183	4.33332	4.0855	5.1603	8.77978	9.04907	10.9962
GLYMA_13G048300		0.975084	0.0002	0.0010727	0.351128	0.267637	0.4131	0.764988	0.545719	0.794105
GLYMA_14G016100	zinc finger protein-related	0.974948	0.0004	0.00196085	1.98875	1.14572	1.90761	2.65514	3.53102	4.47441
GLYMA_06G301600	Tetratricopeptide repeat (TPR)-like superfamily protein	0.974647	0.01875	0.0481189	0.348604	0.254748	0.494855	0.858266	0.974916	0.461004
GLYMA_13G329700	related to AP2.7	0.974509	0.00015	0.000838622	1.04561	0.788812	0.726648	1.68674	1.56969	2.25261
GLYMA_13G092100	RING/U-box superfamily protein	0.974304	5e-05	0.000313183	1.22663	0.996631	1.61895	2.79707	2.94404	2.33906
GLYMA_03G162800	phosphate transporter 1;7	0.974282	5e-05	0.000313183	1.59502	1.8439	1.67173	4.26907	3.20329	3.44555
GLYMA_16G141000	Major facilitator superfamily protein	0.973049	0.00035	0.00175517	0.950936	0.736085	0.86726	1.44066	2.01706	1.97098
GLYMA_09G144300	cytochrome P450, family 716, subfamily A, polypeptide 2	0.973001	5e-05	0.000313183	1.42114	1.42565	2.44276	4.12296	3.81875	3.15817
GLYMA_06G106100	sulfate transporter 1;3	0.972724	0.00085	0.00373473	0.391507	0.525123	0.331489	0.961756	0.89541	0.832686
GLYMA_18G284700	ACT domain repeat 4	0.972462	5e-05	0.000313183	6.5023	6.68567	7.92961	15.1673	12.9874	16.7401
GLYMA_19G069800	like SEX4 1	0.971927	5e-05	0.000313183	4.23915	4.99686	5.8343	11.0608	10.6225	10.1584
GLYMA_17G064400	4-coumarate:CoA ligase 2	0.970913	0.0005	0.00238075	0.463652	0.623351	1.12597	1.49083	1.25655	1.89599
GLYMA_08G202600		0.970373	0.00365	0.0126208	1.11441	0.897059	0.934776	1.69909	2.122	2.48904
GLYMA_16G042800	RNA-binding (RRM/RBD/RNP motifs) family protein	0.970197	5e-05	0.000313183	2.1894	1.80717	2.73075	4.23156	5.21478	5.04783
GLYMA_18G115700	phytochrome interacting factor 4	0.969703	5e-05	0.000313183	1.415	1.39331	1.94578	3.49094	3.44289	3.05616
GLYMA_12G195000		0.969647	5e-05	0.000313183	4.06487	3.32753	5.6424	10.4555	9.21177	7.60398
GLYMA_01G147400	RNA-binding CRS1 / YhbY (CRM) domain-containing protein	0.969447	5e-05	0.000313183	1.22847	0.889723	0.955109	2.75956	2.2192	1.54545
GLYMA_04G241000	Mog1/PsbP/DUF1795-like photosystem II reaction center PsbP family protein	0.968744	5e-05	0.000313183	11.2593	9.99573	11.7379	24.3821	22.3616	23.3511
GLYMA_19G009100	formate dehydrogenase	0.96844	5e-05	0.000313183	4.34062	4.39351	6.24026	10.6697	11.103	9.61434
GLYMA_09G022000	patatin-like protein 6	0.967656	5e-05	0.000313183	7.08121	7.39923	8.79266	15.1286	15.008	19.1127
GLYMA_06G298400	Wound-responsive family protein	0.967635	0.01275	0.0351503	1.04383	1.02192	0.981655	2.35084	2.21855	1.89914
GLYMA_01G074000	histone mono-ubiquitination 1	0.967519	5e-05	0.000313183	7.09065	6.86333	6.67352	13.9782	14.9201	14.7148
GLYMA_11G123300		0.966505	0.0152	0.0405634	0.469381	0.489758	1.76199	1.6736	2.23931	1.64165
GLYMA_02G285100		0.966352	5e-05	0.000313183	6.87063	7.90418	9.05763	17.7287	17.0667	15.6901
GLYMA_03G160100	cytochrome P450, family 94, subfamily B, polypeptide 1	0.96593	0.0145	0.039022	0.329796	0.309269	0.302233	0.584235	0.726249	0.688141
GLYMA_15G042400	exocyst subunit exo70 family protein H7	0.965777	5e-05	0.000313183	2.01294	1.84258	2.46888	4.57702	4.71322	4.00223
GLYMA_08G181700	Pyridoxal phosphate (PLP)-dependent transferases superfamily protein	0.965614	5e-05	0.000313183	25.1396	24.9664	29.5189	54.7247	55.6098	57.3063
GLYMA_11G252200		0.965195	5e-05	0.000313183	1.70122	3.33694	4.23518	6.03553	7.19388	6.27171
GLYMA_09G161700		0.965006	0.00345	0.0120367	0.459322	0.678644	0.682525	1.19649	1.32228	1.34052
GLYMA_13G280500	purple acid phosphatase 10	0.964817	0.0048	0.0157677	0.609138	0.395676	0.763615	1.02021	1.12323	1.59343
GLYMA_10G028900	sulfate transporter 3;1	0.964385	5e-05	0.000313183	21.3251	17.9537	22.8035	38.6133	48.2294	43.8707
GLYMA_19G046600	Ribulose bisphosphate carboxylase (small chain) family protein	0.96383	5e-05	0.000313183	761.445	709.556	800.174	765.162	844.784	828.258
GLYMA_02G153100	Thioredoxin superfamily protein	0.96356	0.0054	0.0173788	1.6523	1.08123	2.60713	2.71411	5.11688	3.21826
GLYMA_13G260000		0.963311	5e-05	0.000313183	7.51001	6.19846	9.03035	12.2914	18.45	16.7958
GLYMA_18G253800	homeobox-leucine zipper protein 3	0.962918	5e-05	0.000313183	2.95111	3.71878	4.1499	7.17185	9.23914	6.42418
GLYMA_10G247700	Pentatricopeptide repeat (PPR) superfamily protein	0.96262	0.01375	0.0373695	0.157816	0.389183	0.325085	0.384807	0.626192	0.852495
GLYMA_19G079100		0.962497	5e-05	0.000313183	5.19508	4.24584	3.72335	9.98811	8.43085	9.06265
GLYMA_04G075700	Galactose oxidase/kelch repeat superfamily protein	0.961239	5e-05	0.000313183	3.35515	4.11595	4.40274	8.66332	7.45267	8.94201
GLYMA_09G182700	C2 calcium/lipid-binding and GRAM domain containing protein	0.961098	5e-05	0.000313183	1.96927	1.77887	2.51197	4.15901	4.2737	4.67474
GLYMA_20G078200		0.960848	0.0033	0.0116135	0.328233	0.31941	0.675565	0.743876	1.22792	0.762687
GLYMA_08G240100	Acyl-CoA N-acyltransferases (NAT) superfamily protein	0.960814	5e-05	0.000313183	8.16677	8.35692	8.63926	19.956	17.6883	15.5933
GLYMA_11G024400	heavy metal atpase 5	0.960741	0.00485	0.0159102	0.185688	0.168534	0.438749	0.626838	0.481765	0.519939
GLYMA_05G128400		0.96022	5e-05	0.000313183	3.64843	3.68708	2.09128	5.81952	7.61907	6.75097
GLYMA_07G258100		0.960176	0.0164	0.0431708	0.660161	0.863611	1.94221	2.47851	2.79092	1.85635
GLYMA_15G054100	metacaspase 1	0.96007	0.0009	0.00391904	2.28433	1.22345	2.36999	4.21139	4.60224	3.68325
GLYMA_01G152700	Uncharacterised protein family (UPF0114)	0.959807	5e-05	0.000313183	2.9974	2.96549	3.49431	9.05321	5.28792	5.26359
GLYMA_09G019800	vesicle-associated membrane protein 726	0.959261	5e-05	0.000313183	41.177	37.0629	43.0721	85.9597	84.4429	83.8944
GLYMA_18G020900	bZIP transcription factor family protein	0.95909	5e-05	0.000313183	2.44051	2.24174	2.33795	6.01432	4.42488	4.48816
GLYMA_19G045200		0.9587	5e-05	0.000313183	6.00826	5.73296	6.90556	12.3112	11.7414	15.1489
GLYMA_20G150100	RmlC-like cupins superfamily protein	0.957658	5e-05	0.000313183	26.8701	26.0534	28.9596	52.2983	63.3191	56.6004
GLYMA_20G239000	Drought-responsive family protein	0.957226	5e-05	0.000313183	7.34264	10.8899	9.58954	20.6933	18.0866	18.1958
GLYMA_19G125300	VQ motif-containing protein	0.957166	5e-05	0.000313183	3.42251	3.02129	4.11957	8.5286	6.93469	6.58638
GLYMA_07G184200	oligopeptide transporter 4	0.95711	0.00325	0.0114701	0.946961	0.115209	0.426537	0.777052	1.17465	1.13942
GLYMA_13G144200	KRR1 family protein	0.95704	0.00085	0.00373473	1.13977	0.888044	0.352617	1.53216	1.53827	2.04601
GLYMA_10G288500	Prolyl oligopeptidase family protein	0.9568	0.0022	0.00829688	0.221832	0.936137	0.648037	1.42165	0.955698	1.47893
GLYMA_02G044300	NEP-interacting protein 2	0.955893	5e-05	0.000313183	2.59537	1.88623	2.9297	4.3177	5.65284	5.47824
GLYMA_18G204000	DNAJ heat shock N-terminal domain-containing protein	0.955517	5e-05	0.000313183	5.12754	5.15145	6.10745	11.9058	11.7516	10.6594
GLYMA_U007600	Uncharacterized protein	0.955002	0.00015	0.000838622	2.09277	1.93441	2.85954	3.04458	3.47659	3.08254
GLYMA_12G184500	bZIP transcription factor family protein	0.954446	0.00235	0.00877619	0.359308	0.875808	0.659815	1.40604	1.10868	1.57765
GLYMA_14G085400	Leucine-rich repeat (LRR) family protein	0.953201	5e-05	0.000313183	1.94666	1.26456	1.96429	3.61011	3.23557	3.92326
GLYMA_13G249100		0.952968	0.0053	0.0170982	0.704474	0.725399	0.972625	1.87231	1.61166	1.51794
GLYMA_15G108000	starch synthase 3	0.952956	5e-05	0.000313183	7.17209	5.37775	7.8624	13.1321	14.9934	14.3641
GLYMA_13G032200	myb domain protein 5	0.952627	5e-05	0.000313183	2.37978	2.0337	1.85275	4.73807	3.70178	4.76086
GLYMA_07G270700	Leucine-rich repeat protein kinase family protein	0.951551	0.00065	0.00298032	0.768484	0.296284	0.405584	0.837491	1.04136	1.20463
GLYMA_17G255900	cytochrome P450, family 83, subfamily B, polypeptide 1	0.951388	5e-05	0.000313183	15.3065	16.6429	21.2161	36.4639	38.5918	35.7637
GLYMA_04G204100	inhibitor-3	0.950632	5e-05	0.000313183	1.34923	1.70854	2.07573	3.67071	3.95804	3.06795
GLYMA_04G242100	SCARECROW-like 1	0.949568	5e-05	0.000313183	0.643752	0.588473	0.728875	1.3466	1.31449	1.42878
GLYMA_19G217800	WRKY DNA-binding protein 23	0.949475	0.0001	0.000585531	0.914799	1.40788	1.49255	2.61925	2.89751	2.46317
GLYMA_07G054000	myb domain protein 111	0.949457	0.0006	0.00278402	1.24195	1.03311	0.924276	1.91042	2.0494	2.7815
GLYMA_19G193300	IQ calmodulin-binding motif family protein	0.948476	5e-05	0.000313183	2.50564	2.68702	2.67237	4.9779	5.69377	6.20591
GLYMA_18G251100		0.948373	0.0001	0.000585531	0.581986	0.657248	0.308599	1.21682	0.974127	1.10862
GLYMA_16G000700	Core-2/I-branching beta-1,6-N-acetylglucosaminyltransferase family protein	0.947701	5e-05	0.000313183	2.03149	1.87214	2.15207	3.69981	4.29372	4.6554
GLYMA_13G035700	wall associated kinase 5	0.94747	0.01355	0.036943	0.103256	0.150703	0.557699	0.484154	0.535016	0.614385
GLYMA_08G080600	FAD-binding Berberine family protein	0.947313	5e-05	0.000313183	6.73887	6.97276	8.57105	14.5035	16.1542	15.7369
GLYMA_06G020500	phospholipase D delta	0.947265	5e-05	0.000313183	4.56171	3.76515	6.40242	10.7604	9.53507	10.0661
GLYMA_17G140100	Bifunctional inhibitor/lipid-transfer protein/seed storage 2S albumin superfamily protein	0.947161	0.0137	0.0372673	1.37032	0.655201	0.76169	1.97148	2.02452	1.81752
GLYMA_15G063100	C-terminal cysteine residue is changed to a serine 1	0.946243	5e-05	0.000313183	7.25827	7.01425	9.53772	15.5649	17.7507	16.6137
GLYMA_14G047400	Calcineurin-like metallo-phosphoesterase superfamily protein	0.946223	0.00025	0.00131139	1.7249	1.07207	1.21722	3.13181	3.20021	2.06561
GLYMA_17G087700	Leucine-rich repeat transmembrane protein kinase	0.946117	0.00525	0.0169658	0.403024	0.178808	0.283434	0.59673	0.568381	0.628088
GLYMA_16G212900	YELLOW STRIPE like 7	0.945949	5e-05	0.000313183	3.49372	2.82451	4.6096	7.00366	8.30873	7.10761
GLYMA_20G025600	SPFH/Band 7/PHB domain-containing membrane-associated protein family	0.945871	0.0146	0.0392413	0.486859	0.673346	0.63887	1.09563	1.10661	1.63423
GLYMA_02G235100	SOS3-interacting protein 4	0.945285	5e-05	0.000313183	9.72464	8.08548	8.88705	19.3043	18.1918	18.1319
GLYMA_01G029300	Plant-specific transcription factor YABBY family protein	0.944395	0.002	0.00765484	1.45124	1.03566	1.73102	2.48835	3.6924	2.51088
GLYMA_19G011600	nodulin MtN21 /EamA-like transporter family protein	0.944063	5e-05	0.000313183	7.61439	6.76317	7.37994	12.6668	16.5875	16.4446
GLYMA_02G121800	Adenine nucleotide alpha hydrolases-like superfamily protein	0.944018	0.00105	0.00446111	1.15551	1.04443	1.15254	2.41468	2.75301	1.98969
GLYMA_02G240300	SET domain group 40	0.943812	0.0005	0.00238075	1.37679	1.5692	1.58143	2.69184	3.20924	3.22228
GLYMA_11G190400	Lecithin:cholesterol acyltransferase family protein	0.942994	0.01815	0.0468629	0.474294	0.436319	0.0815442	0.667245	0.816925	0.64454
GLYMA_17G150400	Concanavalin A-like lectin protein kinase family protein	0.942195	0.0137	0.0372673	0.340164	1.26794	1.41975	0.911959	2.31683	3.31685
GLYMA_17G084500		0.941294	0.00095	0.00410599	3.58346	2.50389	1.685	5.45069	5.65132	5.23214
GLYMA_12G067300	Tetratricopeptide repeat (TPR)-like superfamily protein	0.941187	0.0114	0.0320442	0.239065	0.310246	0.307679	0.840733	0.618844	0.318209
GLYMA_16G091800	heat shock transcription factor A1D	0.94089	5e-05	0.000313183	2.2639	1.12228	1.4249	3.3911	3.74294	2.83099
GLYMA_02G120500	ATPase E1	0.940626	5e-05	0.000313183	15.5311	16.9022	18.6674	33.5946	37.3215	35.2823
GLYMA_11G132300	B-S glucosidase 44	0.940333	5e-05	0.000313183	1.06768	1.36009	1.57797	2.65224	2.85099	2.80733
GLYMA_16G194300		0.940165	5e-05	0.000313183	2.52207	2.99486	2.1586	6.085	5.1452	4.87724
GLYMA_20G123300	MATE efflux family protein	0.940004	5e-05	0.000313183	1.36924	1.77766	1.80927	3.02924	3.08677	4.56117
GLYMA_01G082800		0.939826	5e-05	0.000313183	3.62312	4.74006	4.54267	7.88403	9.09506	9.96329
GLYMA_05G116700	translocon at the outer membrane of chloroplasts 64-V	0.939396	5e-05	0.000313183	2.83079	2.55429	2.30399	5.04968	5.37881	5.75094
GLYMA_07G077700	NB-ARC domain-containing disease resistance protein	0.939233	5e-05	0.000313183	1.45645	0.967175	1.8807	2.58387	3.29229	2.93647
GLYMA_20G048800	disease resistance protein (TIR-NBS-LRR class), putative	0.938645	5e-05	0.000313183	0.860507	0.851953	1.10455	1.80443	2.08715	1.92941
GLYMA_03G073300	proteasome subunit PAB1	0.93863	5e-05	0.000313183	0.547143	0.738005	0.794603	1.42638	1.99555	0.830299
GLYMA_07G096400	Protein of unknown function (DUF789)	0.93832	5e-05	0.000313183	1.30021	1.08874	2.07759	2.6755	3.4362	3.01976
GLYMA_20G195700	phosphofructokinase 4	0.93779	0.00115	0.00481777	1.54313	1.42863	1.85846	3.20034	3.3989	3.37679
GLYMA_03G116600	DNAJ homologue 2	0.937739	5e-05	0.000313183	34.9087	33.3166	39.4712	74.9409	72.3789	75.8889
GLYMA_07G056200	RING/U-box superfamily protein	0.937575	5e-05	0.000313183	2.69852	2.8286	2.73527	5.63064	5.81551	5.75019
GLYMA_04G215500	protein kinase family protein	0.93729	5e-05	0.000313183	10.2751	9.02667	11.4984	19.0602	26.3493	18.3038
GLYMA_05G218400	Glutaredoxin family protein	0.936278	5e-05	0.000313183	14.609	15.7478	17.3143	32.4187	32.3657	34.0159
GLYMA_11G126700	FRS (FAR1 Related Sequences) transcription factor family	0.936059	0.00035	0.00175517	0.465534	0.377283	0.4584	0.927648	1.02313	0.73454
GLYMA_06G315400	Protein of unknown function (DUF640)	0.936056	0.0058	0.0184095	0.832677	0.390719	0.764535	1.38843	1.47206	1.20316
GLYMA_10G050600		0.935832	0.00155	0.00618489	1.18558	2.06789	4.42897	7.17128	5.2353	3.08729
GLYMA_14G015700	CCCH-type zinc fingerfamily protein with RNA-binding domain	0.935235	5e-05	0.000313183	1.19908	1.63317	1.91793	2.96709	3.6986	3.14813
GLYMA_19G228700	Adenine nucleotide alpha hydrolases-like superfamily protein	0.934863	0.0004	0.00196085	8.97287	7.25929	7.87823	20.1242	12.8894	18.1027
GLYMA_02G219700	methyl esterase 17	0.934328	5e-05	0.000313183	6.67394	6.20713	4.95829	10.534	15.0576	11.6229
GLYMA_14G142500	Sulfite exporter TauE/SafE family protein	0.93374	5e-05	0.000313183	2.1996	1.6835	2.24796	4.35546	4.07562	4.18614
GLYMA_17G103400	Leucine-rich repeat protein kinase family protein	0.933633	0.0022	0.00829688	0.306796	0.188393	0.348189	0.529939	0.698569	0.492597
GLYMA_09G205000		0.933488	0.0009	0.00391904	2.0388	1.32944	2.60847	3.91293	3.71153	4.56969
GLYMA_20G041000	Phospholipase A2 family protein	0.932871	5e-05	0.000313183	3.19693	3.68497	3.99897	7.53332	7.94916	7.00397
GLYMA_03G222000	galactinol synthase 1	0.932791	5e-05	0.000313183	7.11489	7.84246	7.70077	14.7617	17.2926	14.9172
GLYMA_14G155600	Protein of unknown function (DUF3741)	0.932594	5e-05	0.000313183	1.50638	1.26986	2.56596	3.34984	3.79437	3.71648
GLYMA_03G204700	Transducin family protein / WD-40 repeat family protein	0.932531	5e-05	0.000313183	4.83975	4.15015	5.88275	9.68764	10.6139	10.2354
GLYMA_13G071300	nodulin MtN21 /EamA-like transporter family protein	0.932512	0.00755	0.0228179	0.745769	0.559557	1.05249	1.44325	2.00534	1.37866
GLYMA_07G245500	Tetratricopeptide repeat (TPR)-like superfamily protein	0.932076	5e-05	0.000313183	0.366877	0.36068	0.449872	0.675696	0.920089	0.830272
GLYMA_17G226100	Leucine-rich receptor-like protein kinase family protein	0.931917	5e-05	0.000313183	29.3473	24.6443	31.8603	58.9772	58.2393	59.9367
GLYMA_14G114600		0.93161	5e-05	0.000313183	1.70823	1.51768	2.06097	3.40523	3.51192	3.91372
GLYMA_13G336600	expansin A4	0.931609	5e-05	0.000313183	3.59508	2.30363	3.19322	5.41429	7.04861	6.11938
GLYMA_20G160300		0.93155	5e-05	0.000313183	2.03449	2.16616	1.68623	4.38238	4.09915	3.66812
GLYMA_01G084700	Ribosomal protein L12/ ATP-dependent Clp protease adaptor protein ClpS family protein	0.931056	5e-05	0.000313183	19.7889	16.7994	19.0451	39.0811	37.582	38.2149
GLYMA_15G201600		0.930592	0.00115	0.00481777	0.458151	0.422264	0.495979	0.768819	0.926963	1.13884
GLYMA_09G121300	Protein kinase superfamily protein	0.930149	5e-05	0.000313183	0.33402	0.269515	0.44961	0.695218	0.684173	0.760163
GLYMA_10G054200	xyloglucan endotransglucosylase/hydrolase 32	0.930123	0.0117	0.0327545	0.253246	0.520864	0.566319	1.26677	0.508617	1.15143
GLYMA_18G244100	calreticulin 3	0.92996	5e-05	0.000313183	9.11478	8.47081	14.4087	20.5764	21.4403	22.0965
GLYMA_03G086000	heavy metal atpase 5	0.929246	5e-05	0.000313183	0.530879	0.755359	1.05534	1.83699	1.49454	1.45371
GLYMA_17G059900	OSBP(oxysterol binding protein)-related protein 4B	0.929092	0.0063	0.0196689	0.689639	1.18228	1.26506	2.59644	1.866	2.21027
GLYMA_11G031500	nitrate transporter 1.1	0.929024	5e-05	0.000313183	5.97851	7.32858	6.3857	13.9724	14.079	12.8538
GLYMA_05G195900		0.928761	5e-05	0.000313183	1.34806	0.793329	1.01214	2.41928	2.48292	1.6902
GLYMA_20G213700	O-methyltransferase family protein	0.92836	0.0074	0.0224569	0.976602	0.501126	0.478323	1.59099	1.28066	1.16691
GLYMA_06G263900	disease resistance protein (TIR-NBS-LRR class), putative	0.928292	5e-05	0.000313183	0.615909	0.477713	0.772681	1.17779	1.46087	1.16714
GLYMA_13G299700	Auxin-responsive GH3 family protein	0.92746	5e-05	0.000313183	1.37949	1.43579	1.74544	2.80297	3.58418	2.99131
GLYMA_06G076900	Galactose oxidase/kelch repeat superfamily protein	0.926997	5e-05	0.000313183	0.983292	1.52327	1.6335	2.82594	3.20104	2.49204
GLYMA_05G032800	Polynucleotidyl transferase, ribonuclease H-like superfamily protein	0.926593	0.00225	0.00845358	1.25861	1.04681	1.16104	3.41098	1.73574	1.96709
GLYMA_03G035300	Protein kinase superfamily protein	0.926113	0.00065	0.00298032	0.885135	0.455516	0.70658	1.40799	1.43159	1.40633
GLYMA_12G206600	GBF\'s pro-rich region-interacting factor 1	0.925979	0.00015	0.000838622	0.807316	1.06984	1.10911	1.79818	1.97223	2.39287
GLYMA_08G132400	ENTH/ANTH/VHS superfamily protein	0.924831	5e-05	0.000313183	3.25169	2.29139	3.20355	4.49392	6.5964	6.865
GLYMA_02G012100	SET domain-containing protein	0.924361	5e-05	0.000313183	8.64692	7.69192	9.60276	17.0378	17.3685	18.8745
GLYMA_03G014500	NAD(P)-binding Rossmann-fold superfamily protein	0.924068	0.0018	0.00700473	0.699626	0.499566	0.865277	1.73877	1.3569	1.0862
GLYMA_18G229100		0.923815	5e-05	0.000313183	6.58289	4.95625	6.98012	12.7344	11.4583	13.6386
GLYMA_08G021100		0.923108	0.0008	0.00354837	2.03095	2.09337	3.01725	4.41354	4.08732	6.08099
GLYMA_13G164400		0.923034	0.0085	0.0251323	0.316264	0.290642	0.352519	0.593169	0.659961	0.713602
GLYMA_02G124500	Chaperone protein htpG family protein	0.922697	5e-05	0.000313183	22.6734	19.4851	25.3641	43.4597	46.4181	46.8835
GLYMA_01G199000	Clathrin adaptor complexes medium subunit family protein	0.922577	0.0002	0.0010727	1.03987	0.778015	0.922356	2.12824	1.53718	1.89798
GLYMA_07G038800	germin 3	0.92244	5e-05	0.000313183	10.0304	10.7149	12.01	20.7765	27.539	20.6948
GLYMA_03G006200	GDSL-like Lipase/Acylhydrolase superfamily protein	0.922374	0.00135	0.00550953	0.948933	1.50432	1.65834	2.61476	3.00161	2.81964
GLYMA_10G158900		0.921981	5e-05	0.000313183	1.30104	0.75078	2.12359	2.33869	3.4571	2.56779
GLYMA_09G277500	OSBP(oxysterol binding protein)-related protein 4B	0.921576	0.0011	0.00464178	1.81047	0.606367	1.41915	2.62452	2.68488	2.44256
GLYMA_08G061300	basic helix-loop-helix (bHLH) DNA-binding superfamily protein	0.921419	0.0001	0.000585531	1.00202	1.58583	1.64719	2.48879	2.6202	3.69596
GLYMA_03G210100	Glutaredoxin family protein	0.920987	5e-05	0.000313183	34.0455	30.849	33.5509	62.4314	70.2852	69.2905
GLYMA_16G133600	cytochrome BC1 synthesis	0.920586	5e-05	0.000313183	2.21938	1.51796	2.09986	4.38769	3.31241	4.20065
GLYMA_19G207100	B-box type zinc finger protein with CCT domain	0.920582	5e-05	0.000313183	5.41975	5.6658	5.68904	12.0829	10.9871	11.3867
GLYMA_20G050700	LRR and NB-ARC domains-containing disease resistance protein	0.919966	5e-05	0.000313183	0.87813	0.957538	1.23593	2.03767	2.09724	2.13001
GLYMA_05G233100	stomatal cytokinesis defective / SCD1 protein (SCD1)	0.91978	5e-05	0.000313183	0.512213	0.520651	0.685263	1.0839	1.11848	1.32436
GLYMA_04G068000	overexpressor of cationic peroxidase 3	0.919328	5e-05	0.000313183	2.04088	1.79986	2.30993	4.14752	3.67593	4.73412
GLYMA_13G349800	Protein kinase superfamily protein	0.919214	0.00195	0.00749453	0.758196	1.11694	0.940597	2.2283	1.65052	1.92698
GLYMA_12G122400		0.919031	0.00015	0.000838622	3.12873	3.4306	2.60292	4.88973	6.49947	7.53686
GLYMA_20G248000	lipase class 3 family protein	0.918777	5e-05	0.000313183	4.4294	5.26174	5.06776	9.4514	10.0456	10.8075
GLYMA_12G129100	multiprotein bridging factor 1B	0.918293	5e-05	0.000313183	53.5187	57.4491	55.0468	115	113.779	112.122
GLYMA_08G140700	Tetratricopeptide repeat (TPR)-like superfamily protein	0.918082	0.0055	0.0176376	0.229687	0.39119	0.561528	0.753896	0.545149	1.10594
GLYMA_08G003500		0.917932	5e-05	0.000313183	1.33572	1.33257	1.56715	3.3134	3.12376	2.16587
GLYMA_05G245300	protein tyrosine kinase family protein	0.917593	5e-05	0.000313183	1.5293	1.57994	2.24001	3.39289	4.04281	3.49782
GLYMA_18G063100	HSP20-like chaperones superfamily protein	0.917554	5e-05	0.000313183	15.5163	16.1668	15.3346	33.09	31.9691	30.7617
GLYMA_03G218600	Heat shock protein DnaJ with tetratricopeptide repeat	0.917318	5e-05	0.000313183	18.5587	20.2652	23.4706	44.7996	38.4293	43.8889
GLYMA_04G184400	SKP1/ASK-interacting protein 16	0.917313	0.00175	0.00684789	1.16116	1.35919	1.02187	2.77743	2.04239	2.39323
GLYMA_12G034100	SAUR-like auxin-responsive protein family	0.917144	5e-05	0.000313183	4.25417	6.60919	7.26503	12.1038	11.6882	13.2863
GLYMA_07G196800	lipoxygenase 3	0.915621	5e-05	0.000313183	4.3644	3.30817	3.93783	7.18612	8.34315	8.19356
GLYMA_01G154500		0.914629	5e-05	0.000313183	2.02998	0.980648	3.54289	4.46119	4.08073	4.47706
GLYMA_10G129500		0.91445	0.0091	0.0266027	1.29556	1.23122	1.7276	2.98441	2.49663	3.14829
GLYMA_08G314800	purple acid phosphatase 18	0.914099	5e-05	0.000313183	4.7988	5.08146	4.2162	8.36272	9.65908	11.0324
GLYMA_11G004800	Major facilitator superfamily protein	0.914081	5e-05	0.000313183	1.67246	1.1319	1.57719	3.07027	2.88293	2.93591
GLYMA_12G098700	Polynucleotidyl transferase, ribonuclease H fold protein with HRDC domain	0.913613	5e-05	0.000313183	2.91059	2.03216	2.3108	5.27704	4.9533	4.55719
GLYMA_03G237500	Metallopeptidase M24 family protein	0.913433	0.0054	0.0173788	0.65039	0.807522	1.16336	1.71933	2.43458	1.28967
GLYMA_09G273400	alpha-galactosidase 1	0.912961	5e-05	0.000313183	16.0167	14.23	21.5901	34.2633	37.5082	34.4276
GLYMA_15G152000	ethylene-responsive element binding protein	0.912933	5e-05	0.000313183	43.2835	39.9694	43.1222	85.2178	87.333	85.2432
GLYMA_08G346900	Protein of unknown function (DUF760)	0.912731	0.00195	0.00749453	1.0171	0.513625	0.699217	1.34253	1.59024	1.5986
GLYMA_08G237000	P-loop containing nucleoside triphosphate hydrolases superfamily protein	0.912523	0.0002	0.0010727	2.72699	1.95708	2.03182	3.34538	4.7284	5.73268
GLYMA_17G218200	aldehyde dehydrogenase 11A3	0.912113	5e-05	0.000313183	1.53752	0.889462	1.53249	2.36665	2.37767	3.11586
GLYMA_10G111100		0.911559	5e-05	0.000313183	6.59098	6.02121	7.5878	12.9739	14.0618	13.9743
GLYMA_03G119300	small and basic intrinsic protein 2;1	0.911367	5e-05	0.000313183	4.23121	3.91509	3.2383	6.40692	7.99935	8.99146
GLYMA_14G124700	Leucine-rich repeat transmembrane protein kinase family protein	0.911236	5e-05	0.000313183	2.31151	1.72722	2.31986	4.26885	4.65518	3.95436
GLYMA_12G021200		0.911196	5e-05	0.000313183	1.36781	1.45383	2.02616	2.75797	3.11018	3.92729
GLYMA_02G255400	ortholog of sugar beet HS1 PRO-1 2	0.910719	0.0002	0.0010727	0.511982	0.723063	1.39544	1.72285	1.35124	2.19528
GLYMA_05G221300	Transcriptional factor B3 family protein / auxin-responsive factor AUX/IAA-related	0.910662	5e-05	0.000313183	3.22442	2.56231	3.55272	6.22462	6.21022	6.47487
GLYMA_13G324500	ATP-dependent helicase family protein	0.910394	5e-05	0.000313183	3.23786	3.28793	3.86216	7.09469	7.19637	6.81651
GLYMA_20G152500	3-ketoacyl-CoA synthase 6	0.910225	0.0008	0.00354837	0.952014	0.591412	1.23871	1.20346	1.95984	2.42782
GLYMA_15G062500	basic pathogenesis-related protein 1	0.909856	5e-05	0.000313183	5.38902	7.50755	4.11444	14.2956	9.51681	11.399
GLYMA_08G288300	RS-containing zinc finger protein 21	0.909682	0.00035	0.00175517	7.23788	7.57798	8.84128	15.709	13.306	18.7124
GLYMA_03G143600	myb-like HTH transcriptional regulator family protein	0.909493	0.00055	0.00258939	1.52931	1.28129	1.2733	2.46924	2.92971	2.59457
GLYMA_20G208300	Bifunctional inhibitor/lipid-transfer protein/seed storage 2S albumin superfamily protein	0.909101	0.00025	0.00131139	11.7488	9.97097	26.5933	27.8875	29.0609	39.0488
GLYMA_18G153800	hydroxyproline-rich glycoprotein family protein	0.908789	0.00195	0.00749453	1.35833	0.883786	1.40819	2.79113	2.16158	2.39743
GLYMA_05G030400	Major facilitator superfamily protein	0.908581	5e-05	0.000313183	2.10102	1.36336	2.72785	3.99782	3.33642	5.08672
GLYMA_17G096000	calcium-dependent protein kinase 30	0.90851	0.0001	0.000585531	1.07081	0.944065	1.63885	2.49759	2.53622	2.31916
GLYMA_17G250200	Erythronate-4-phosphate dehydrogenase family protein	0.908163	0.0003	0.00153499	12.3232	8.5479	8.78554	21.6783	20.4189	18.3558
GLYMA_17G087900	Histidine kinase-, DNA gyrase B-, and HSP90-like ATPase family protein	0.908077	5e-05	0.000313183	2.96144	2.16273	1.92408	5.26841	5.04286	3.67051
GLYMA_19G105400	GRF zinc finger / Zinc knuckle protein	0.907824	5e-05	0.000313183	6.52042	5.40031	5.9142	11.4989	12.5028	12.0123
GLYMA_17G065400	xyloglucan endotransglycosylase 6	0.907686	0.00015	0.000838622	1.87903	2.12897	1.44413	4.54867	2.65104	4.01253
GLYMA_16G143100	nucleic acid binding;sequence-specific DNA binding transcription factors;zinc ion binding	0.90753	5e-05	0.000313183	4.25692	3.79768	5.53375	8.07432	10.5974	8.63091
GLYMA_11G068200	Protein of unknown function (DUF59)	0.907376	0.0149	0.0399195	3.89416	2.80166	3.54488	4.88176	9.78748	6.64869
GLYMA_19G228100	haloacid dehalogenase-like hydrolase family protein	0.906685	5e-05	0.000313183	3.11929	2.31769	3.75702	6.00808	6.76837	5.77181
GLYMA_06G293400	RING membrane-anchor 1	0.906643	5e-05	0.000313183	1.79078	1.81854	1.88997	3.80055	3.35899	4.02666
GLYMA_05G247500	STELAR K+ outward rectifier	0.90585	5e-05	0.000313183	1.31174	1.12923	1.07031	2.27204	2.55779	2.31444
GLYMA_16G156100	leucine-rich repeat transmembrane protein kinase family protein	0.905711	5e-05	0.000313183	0.833628	0.718562	1.16214	1.51011	2.10532	1.90322
GLYMA_05G226700	6-phosphogluconate dehydrogenase family protein	0.905087	5e-05	0.000313183	18.1537	15.8937	16.9994	36.6624	32.8784	34.022
GLYMA_03G183300	Heavy metal transport/detoxification superfamily protein	0.904923	5e-05	0.000313183	16.6762	17.7755	19.6329	39.3762	36.2717	34.6651
GLYMA_09G249400	Uncharacterized conserved protein (DUF2358)	0.904795	5e-05	0.000313183	9.8608	7.72049	11.35	16.3015	21.949	19.9973
GLYMA_16G071200	RNI-like superfamily protein	0.904527	0.0011	0.00464178	1.16974	1.01274	0.522834	1.97473	1.88065	1.71722
GLYMA_12G085400	Pentatricopeptide repeat (PPR) superfamily protein	0.90395	0.00735	0.0223334	0.577802	0.606332	0.550726	0.875426	1.18542	1.48238
GLYMA_13G275400	MATE efflux family protein	0.903664	5e-05	0.000313183	5.64497	6.31446	8.21619	13.102	11.3688	14.5774
GLYMA_06G275400	DNAJ heat shock N-terminal domain-containing protein	0.903622	5e-05	0.000313183	3.09864	3.32958	3.78224	6.40774	7.19382	7.09084
GLYMA_08G168300	SAUR-like auxin-responsive protein family	0.903487	0.01405	0.0380413	4.42338	7.40866	2.47202	10.8222	11.6592	7.29273
GLYMA_18G216000	ubiquitin-conjugating enzyme 28	0.903227	0.0001	0.000585531	224.374	226.22	261.249	480.575	502.131	484.808
GLYMA_19G210900	SPX (SYG1/Pho81/XPR1) domain-containing protein	0.903111	0.00235	0.00877619	1.71517	1.18673	1.22965	3.26236	1.78877	3.39493
GLYMA_10G281000	Homeodomain-like superfamily protein	0.902786	5e-05	0.000313183	1.22996	0.882552	0.977006	2.48512	1.74891	2.04177
GLYMA_02G269700	Major facilitator superfamily protein	0.902571	5e-05	0.000313183	16.4262	16.6753	19.6871	33.2089	37.4792	36.0113
GLYMA_15G124700	ferric reduction oxidase 7	0.902142	5e-05	0.000313183	11.9461	9.25876	13.9214	22.8546	26.1224	21.3927
GLYMA_06G019300	Pentatricopeptide repeat (PPR) superfamily protein	0.902122	5e-05	0.000313183	2.17679	2.12221	2.25343	4.61695	4.19948	4.4418
GLYMA_07G087200	arabinogalactan protein 22	0.901678	0.0044	0.014695	1.64447	1.70375	3.02683	4.75931	4.5145	3.41755
GLYMA_10G146800	Tetratricopeptide repeat (TPR)-like superfamily protein	0.901445	5e-05	0.000313183	7.99366	6.55091	9.46403	16.8377	14.6926	16.7402
GLYMA_01G179900	BEL1-like homeodomain 2	0.901316	5e-05	0.000313183	18.495	18.4853	19.4056	44.0601	35.4146	34.8625
GLYMA_13G122400	RING/U-box superfamily protein	0.901137	5e-05	0.000313183	3.34075	2.74612	5.37582	9.70128	5.64039	7.44681
GLYMA_04G007100	SAUR-like auxin-responsive protein family	0.900569	0.0012	0.00498837	0.762696	1.26362	2.59011	3.12215	3.44274	2.56433
GLYMA_17G046200	SAUR-like auxin-responsive protein family	0.900095	0.002	0.00765484	1.1377	0.64292	1.02254	1.67027	1.82814	2.12759
GLYMA_01G207900	Plant protein of unknown function (DUF828) with plant pleckstrin homology-like region	0.89921	0.00225	0.00845358	0.418265	1.05353	1.45988	1.81449	2.06593	1.99156
GLYMA_13G126300		0.899083	0.01295	0.0355846	0.953552	0.531933	0.777249	1.40569	1.92466	1.20544
GLYMA_14G119100	SCARECROW-like 1	0.899082	5e-05	0.000313183	4.37679	3.60591	4.63598	8.20091	8.57543	8.61816
GLYMA_01G241400		0.899056	0.0003	0.00153499	2.48226	1.684	1.74156	4.85408	3.47148	3.59697
GLYMA_04G150500	GRAS family transcription factor family protein	0.898648	5e-05	0.000313183	1.53935	1.30739	2.16046	2.99216	3.47894	3.53372
GLYMA_12G114300	basic helix-loop-helix (bHLH) DNA-binding superfamily protein	0.898646	0.0001	0.000585531	2.30941	3.55384	2.31109	6.67404	4.32966	5.73138
GLYMA_06G139300	response to low sulfur 2	0.898097	5e-05	0.000313183	17.2066	16.0693	17.8057	31.6962	36.9933	34.4052
GLYMA_13G291400	basic helix-loop-helix (bHLH) DNA-binding superfamily protein	0.897668	5e-05	0.000313183	1.56404	1.94499	1.43047	3.81404	3.22934	3.01681
GLYMA_10G297000		0.897132	5e-05	0.000313183	27.6599	25.2902	67.1877	53.7076	87.3663	95.7232
GLYMA_03G189100	Exostosin family protein	0.896988	5e-05	0.000313183	2.37492	2.81504	2.73118	6.64958	4.53983	4.81062
GLYMA_12G062600		0.896547	5e-05	0.000313183	5.74772	4.28523	3.42627	8.87689	10.569	8.32936
GLYMA_10G261000		0.896387	0.00015	0.000838622	1.30195	1.45827	1.06631	2.52647	2.35594	2.92103
GLYMA_08G357400	Leucine-rich repeat transmembrane protein kinase family protein	0.896327	5e-05	0.000313183	1.39077	1.14635	1.64508	2.49482	2.52499	3.367
GLYMA_04G022700		0.89586	5e-05	0.000313183	1.71969	1.98269	2.8403	3.87097	5.1799	4.02465
GLYMA_05G002500	glucuronokinase G	0.89584	5e-05	0.000313183	9.42625	8.56314	12.4086	21.3849	18.9075	20.7711
GLYMA_01G084800	Transmembrane amino acid transporter family protein	0.895308	0.00185	0.00716833	0.76502	0.912659	0.764721	1.35404	1.81022	1.79784
GLYMA_15G103300	Serinc-domain containing serine and sphingolipid biosynthesis protein	0.894632	0.00595	0.0187912	1.60355	0.915469	2.19739	2.53917	3.41097	3.17726
GLYMA_08G148800	homeobox from Arabidopsis thaliana	0.893892	5e-05	0.000313183	2.97719	2.26046	2.51003	4.40474	5.4142	5.8057
GLYMA_12G173300	RING/U-box superfamily protein	0.893849	0.001	0.00428201	1.48513	0.861424	1.162	1.79513	2.64777	2.67485
GLYMA_08G068000	Protein of unknown function (DUF565)	0.893792	5e-05	0.000313183	1.05774	0.814534	0.974113	1.67381	2.0568	2.01109
GLYMA_12G013900		0.893631	0.00555	0.0177695	0.622803	0.871643	0.742529	1.70753	1.64757	1.16724
GLYMA_09G169700	NAD(P)-linked oxidoreductase superfamily protein	0.893385	0.01445	0.0389078	0.980126	0.697018	1.29951	2.25724	1.51961	2.12947
GLYMA_11G157900	alpha/beta-Hydrolases superfamily protein	0.892939	5e-05	0.000313183	0.58294	0.613203	0.779401	1.20056	1.28498	1.49501
GLYMA_16G171900	Regulator of chromosome condensation (RCC1) family with FYVE zinc finger domain	0.892727	5e-05	0.000313183	7.01615	5.23017	8.58057	11.9452	13.0547	13.7356
GLYMA_16G040200	APR-like 5	0.891744	5e-05	0.000313183	2.25229	1.97272	3.13735	4.86801	4.62958	5.2463
GLYMA_09G036600		0.891125	5e-05	0.000313183	25.5613	22.8894	33.5421	53.9202	55.8422	53.5977
GLYMA_05G150400	xyloglucan endotransglucosylase/hydrolase 16	0.890606	5e-05	0.000313183	3.19421	3.17524	6.89568	7.95884	9.65253	8.47963
GLYMA_08G161700	Bifunctional inhibitor/lipid-transfer protein/seed storage 2S albumin superfamily protein	0.890326	0.005	0.016316	1.37889	0.786342	1.79452	2.9109	2.27947	2.61327
GLYMA_08G199300	myo-inositol oxygenase 1	0.890014	5e-05	0.000313183	29.1619	33.0611	44.6275	76.2801	63.1919	73.6008
GLYMA_06G117800	Glutathione S-transferase family protein	0.889987	5e-05	0.000313183	4.44492	6.0053	4.86333	11.8834	10.0175	9.04277
GLYMA_15G188100	RING/U-box superfamily protein	0.8891	0.00385	0.0131833	0.877031	0.91257	1.02919	1.42597	2.10684	2.12621
GLYMA_12G201100	zinc ion binding	0.888405	5e-05	0.000313183	7.19118	7.47117	8.72205	15.9644	15.5335	15.5909
GLYMA_18G152500		0.887631	0.00625	0.0195382	0.923974	1.43115	1.03201	1.22762	3.3912	2.25816
GLYMA_19G239500	Calcium-dependent phospholipid-binding Copine family protein	0.887614	0.0022	0.00829688	0.821355	1.20534	1.1438	2.41183	2.1423	1.85691
GLYMA_18G144900		0.887576	5e-05	0.000313183	8.41575	8.48619	9.47585	17.3824	15.5628	19.929
GLYMA_05G150600	indole-3-acetate beta-D-glucosyltransferase	0.887281	5e-05	0.000313183	1.43771	0.956037	1.0481	2.33495	2.29718	2.26354
GLYMA_06G065900	serine-rich protein-related	0.886272	5e-05	0.000313183	3.15599	3.1032	3.12237	6.58447	6.40871	5.81505
GLYMA_15G031100	IBR domain-containing protein	0.885981	5e-05	0.000313183	19.1675	16.7498	19.6402	36.4266	36.6234	37.9255
GLYMA_02G075000	sucrose-proton symporter 2	0.885909	5e-05	0.000313183	2.21029	1.99028	1.65362	4.07897	3.87142	3.87313
GLYMA_06G105200	Transducin/WD40 repeat-like superfamily protein	0.885592	5e-05	0.000313183	8.78692	8.82766	8.46214	18.7921	16.0331	17.3485
GLYMA_01G109500	SOUL heme-binding family protein	0.884667	5e-05	0.000313183	10.2838	15.9222	15.8733	30.0577	29.8074	24.3753
GLYMA_14G034400	Tetratricopeptide repeat (TPR)-like superfamily protein	0.884596	5e-05	0.000313183	2.93362	2.7533	4.62667	6.86163	6.6108	6.90142
GLYMA_13G365700	Protein of unknown function (DUF567)	0.884538	0.00175	0.00684789	1.79103	1.46967	2.54239	3.07366	4.03712	4.36909
GLYMA_19G196400	F-box family protein	0.884336	0.00735	0.0223334	0.619723	0.681462	0.591057	1.65436	0.983697	1.16159
GLYMA_08G069600	conserved peptide upstream open reading frame 37	0.883986	0.0002	0.0010727	1.56162	1.39127	1.24396	3.26413	2.687	2.46787
GLYMA_04G196900		0.883941	5e-05	0.000313183	13.0144	9.85068	11.8392	23.8461	23.5776	22.2106
GLYMA_13G032100	Protein kinase superfamily protein	0.883732	0.00895	0.0262494	0.537237	0.256831	0.378347	0.636399	0.951834	0.741717
GLYMA_02G164400	Major facilitator superfamily protein	0.883594	0.0008	0.00354837	0.623864	0.936788	1.36741	2.08444	1.64557	2.06703
GLYMA_09G232800	RNA-binding (RRM/RBD/RNP motifs) family protein	0.883211	0.0025	0.00922352	0.44196	0.370089	0.189175	0.725255	0.684834	0.621839
GLYMA_11G166500	Transmembrane amino acid transporter family protein	0.883151	0.0057	0.0181609	1.25339	1.15944	1.78963	1.98457	1.49872	2.12841
GLYMA_11G211700		0.883139	5e-05	0.000313183	1.50481	1.70936	1.66744	2.70214	3.47772	3.44083
GLYMA_15G060600	Octicosapeptide/Phox/Bem1p family protein	0.883038	5e-05	0.000313183	4.64128	3.37523	3.66849	8.28011	7.6406	7.41421
GLYMA_19G213800		0.882622	0.00555	0.0177695	0.59838	0.884134	1.12561	1.37768	2.05518	1.8058
GLYMA_08G263300		0.881837	0.0092	0.0268515	8.49451	7.54138	10.2203	12.9177	21.7635	17.1751
GLYMA_03G077400	Disease resistance protein (TIR-NBS-LRR class) family	0.881836	0.00015	0.000838622	0.333136	0.534678	0.570093	0.847887	0.672615	1.36047
GLYMA_04G000700	Integral membrane protein hemolysin-III homolog	0.881741	5e-05	0.000313183	7.934	9.20545	11.5987	21.1203	17.1589	18.7954
GLYMA_12G100900	Ubiquitin-like superfamily protein	0.881209	5e-05	0.000313183	0.622553	0.572843	0.677122	1.16749	1.18595	1.37808
GLYMA_15G116800	Uncharacterised protein family (UPF0497)	0.881071	5e-05	0.000313183	2.4163	1.48815	1.9777	3.63379	3.58625	4.4793
GLYMA_01G199400	aluminum-activated, malate transporter 12	0.880971	5e-05	0.000313183	1.85167	1.53908	0.937001	2.80283	3.41794	2.59118
GLYMA_13G150300	Pentatricopeptide repeat (PPR) superfamily protein	0.880882	5e-05	0.000313183	2.00033	1.6895	2.89397	3.86067	4.42127	4.70168
GLYMA_17G197700		0.880773	5e-05	0.000313183	10.7568	10.6782	10.7596	21.0559	22.0953	21.2174
GLYMA_16G008700	lipoxygenase 3	0.88035	5e-05	0.000313183	9.99203	8.76405	12.4868	20.0203	21.1411	20.7847
GLYMA_12G052600		0.880348	0.00055	0.00258939	3.42169	4.54546	3.33876	6.65076	6.57894	9.02358
GLYMA_10G280900		0.880023	0.00025	0.00131139	2.69574	2.86684	4.06708	6.52362	6.16622	6.35797
GLYMA_07G194900	Tetratricopeptide repeat (TPR)-like superfamily protein	0.879678	5e-05	0.000313183	1.1156	0.995321	1.3385	2.20084	2.10676	2.53451
GLYMA_08G241100	Tetratricopeptide repeat (TPR)-like superfamily protein	0.879653	5e-05	0.000313183	1.03319	1.31894	1.27768	2.32551	2.73145	2.19561
GLYMA_10G079900	Late embryogenesis abundant (LEA) hydroxyproline-rich glycoprotein family	0.879339	5e-05	0.000313183	4.82411	4.58383	4.73683	7.6216	10.5543	10.0813
GLYMA_17G215200	SET domain group 29	0.878704	0.0058	0.0184095	0.69687	0.692695	1.10328	1.19221	1.86432	1.86401
GLYMA_03G136800	FAR1-related sequence 6	0.878648	0.0015	0.00601671	0.404359	0.634805	0.437502	1.0178	1.04853	0.910212
GLYMA_05G118000	Pentatricopeptide repeat (PPR) superfamily protein	0.878178	5e-05	0.000313183	0.897519	0.817119	0.804416	1.46836	1.84948	1.71377
GLYMA_07G237400	Peroxidase superfamily protein	0.877828	5e-05	0.000313183	3.16334	2.18145	3.3441	4.09503	5.31429	7.80474
GLYMA_03G242800		0.87746	0.0005	0.00238075	1.112	0.638009	0.796836	1.69275	1.69573	1.52958
GLYMA_19G142600	C2H2-type zinc finger family protein	0.877346	5e-05	0.000313183	5.84243	6.3607	6.81349	12.2479	14.3764	11.2228
GLYMA_09G230200	C2H2-like zinc finger protein	0.877264	0.0002	0.0010727	3.19237	2.55717	3.61221	6.58976	6.37514	5.51692
GLYMA_07G154100	lectin receptor kinase a4.1	0.87655	0.01845	0.0475216	0.361605	0.277363	0.372531	0.616587	0.765402	0.618437
GLYMA_15G150100	Dynein light chain type 1 family protein	0.875875	0.00415	0.0140094	1.53524	0.94492	1.95325	2.8008	2.58387	3.33524
GLYMA_08G052700	protein tyrosine kinase family protein	0.87577	5e-05	0.000313183	1.31917	0.905458	1.20545	2.06425	2.52519	2.17611
GLYMA_08G263500		0.875759	5e-05	0.000313183	2.63167	3.08705	3.2182	5.58306	6.00593	6.20512
GLYMA_15G163800		0.875449	5e-05	0.000313183	2.096	1.8981	1.87885	3.54805	3.63919	4.38905
GLYMA_06G165400	serine carboxypeptidase-like 45	0.875271	0.0001	0.000585531	1.15578	1.02308	1.2634	2.39781	1.87176	2.63288
GLYMA_20G186400	C2H2-like zinc finger protein	0.875076	0.0002	0.0010727	2.37738	1.95708	2.61234	5.70683	3.95031	4.0466
GLYMA_11G089400	kinesin-like calmodulin-binding protein (ZWICHEL)	0.874767	5e-05	0.000313183	2.02354	1.83577	2.28408	4.032	4.42409	3.72894
GLYMA_13G334400	ACT domain-containing protein	0.874527	0.01915	0.0489605	0.900288	0.811351	0.3593	1.3643	1.60076	1.225
GLYMA_17G053700	heat shock transcription factor A2	0.874406	5e-05	0.000313183	2.20753	1.15475	1.42565	3.27536	3.26743	2.93743
GLYMA_17G157300	Auxin efflux carrier family protein	0.873897	0.00425	0.0142841	1.94438	1.60896	1.42328	2.6698	3.85624	3.57926
GLYMA_01G005400	phosphofructokinase 3	0.872281	5e-05	0.000313183	2.31871	2.08661	3.06461	4.96803	5.60121	4.29355
GLYMA_08G143800	nucleotide sugar transporter-KT 1	0.872237	0.0051	0.0165733	0.485725	0.243396	0.385853	0.766041	0.629661	0.798695
GLYMA_15G177800	Cysteine proteinases superfamily protein	0.87193	5e-05	0.000313183	72.7993	69.8937	83.5294	135.822	149.132	159.444
GLYMA_15G242000	F-box/RNI-like superfamily protein	0.871896	5e-05	0.000313183	0.418911	0.653213	0.926957	1.35025	1.2694	1.30794
GLYMA_10G113500	Protein of unknown function, DUF617	0.871292	0.0002	0.0010727	1.67095	1.448	2.25096	3.65702	3.30676	3.57306
GLYMA_05G219900	NAD(P)-binding Rossmann-fold superfamily protein	0.870982	0.00175	0.00684789	3.37883	2.80462	3.34401	4.635	5.93598	7.4171
GLYMA_15G156900	allantoate amidohydrolase	0.870556	5e-05	0.000313183	22.5839	19.3978	23.5662	46.791	44.1942	39.0911
GLYMA_13G136500	RNA binding (RRM/RBD/RNP motifs) family protein	0.870521	5e-05	0.000313183	5.50814	5.15976	8.27805	11.0028	13.4239	12.6618
GLYMA_13G241400	C-terminal domain phosphatase-like 1	0.870281	0.0151	0.0403443	0.328661	0.570092	0.443382	0.920043	0.901109	0.861395
GLYMA_13G056600	UDP-Glycosyltransferase superfamily protein	0.869705	0.00025	0.00131139	1.21313	1.47318	1.52644	2.72807	3.04176	2.5101
GLYMA_01G028300	KNOTTED1-like homeobox gene 6	0.869217	0.0006	0.00278402	1.52321	1.54066	1.63493	3.70425	2.85683	2.64674
GLYMA_06G177600		0.868628	5e-05	0.000313183	129.074	109.057	128.655	221.124	262.202	240.846
GLYMA_15G267400	Domain of unknown function (DUF966)	0.868439	0.0103	0.0294393	0.389911	0.354458	0.603266	0.801542	0.697332	1.13957
GLYMA_07G191500	HAL2-like	0.868381	0.00515	0.0167011	0.66038	0.482496	0.937006	1.47099	1.10151	1.47952
GLYMA_07G196000	RING membrane-anchor 1	0.868052	5e-05	0.000313183	5.52569	4.85809	5.34891	10.7964	9.56883	10.7345
GLYMA_06G194800	cycling DOF factor 3	0.868034	5e-05	0.000313183	6.91858	6.90806	7.6146	14.5426	14.899	12.8979
GLYMA_05G088000	ARF GAP-like zinc finger-containing protein ZIGA4	0.867592	5e-05	0.000313183	7.88497	7.5011	9.28393	15.8011	16.1371	16.4415
GLYMA_15G076400		0.867292	5e-05	0.000313183	8.93559	10.2895	9.60744	23.5214	15.2155	18.4059
GLYMA_14G017900	lipid-binding serum glycoprotein family protein	0.867048	5e-05	0.000313183	4.20312	4.13139	6.7791	9.70941	10.798	8.98242
GLYMA_19G184900	xyloglucan endotransglucosylase/hydrolase 32	0.866894	5e-05	0.000313183	2.27183	1.44779	1.76988	3.65848	3.39393	3.76869
GLYMA_15G010400	Mov34/MPN/PAD-1 family protein	0.866267	5e-05	0.000313183	15.3318	14.5378	16.4579	30.3428	28.8035	32.4667
GLYMA_13G164000		0.866102	5e-05	0.000313183	5.07239	4.44281	5.13638	9.91632	8.8959	10.0775
GLYMA_02G193800	Glutaredoxin family protein	0.865915	5e-05	0.000313183	1.76428	1.94378	2.57613	4.00951	4.42128	3.89887
GLYMA_01G232900	Kinase interacting (KIP1-like) family protein	0.865826	0.0029	0.010452	2.50242	2.94338	2.82054	4.31227	3.52878	3.9948
GLYMA_09G184600	B-box type zinc finger protein with CCT domain	0.865706	5e-05	0.000313183	1.86643	1.96842	2.31444	3.37459	4.93021	3.80705
GLYMA_03G129200	cytochrome P450, family 86, subfamily A, polypeptide 1	0.865577	0.0007	0.00317762	0.655936	0.829252	0.92253	1.49339	1.6859	1.56896
GLYMA_03G091700	nuclear factor Y, subunit B3	0.865223	5e-05	0.000313183	0.692223	0.868472	1.17696	1.84857	1.64007	1.87782
GLYMA_17G010100	Phosphofructokinase family protein	0.864925	5e-05	0.000313183	12.0585	10.9447	11.3435	22.7694	21.8612	22.4225
GLYMA_05G000500		0.864923	0.0001	0.000585531	3.75395	2.39336	3.48823	6.44439	6.4822	5.94288
GLYMA_15G221600	Integrase-type DNA-binding superfamily protein	0.864876	0.00255	0.00937917	0.502816	0.673003	0.679692	1.53253	1.27408	0.848844
GLYMA_01G147500	Exostosin family protein	0.864429	5e-05	0.000313183	1.4267	1.50878	1.91049	2.94028	3.25917	3.32138
GLYMA_04G208300	NAC (No Apical Meristem) domain transcriptional regulator superfamily protein	0.864377	5e-05	0.000313183	3.40405	3.73333	5.52317	9.24641	8.4061	7.04938
GLYMA_14G147700	Peptidase M20/M25/M40 family protein	0.864333	0.00205	0.0078221	1.71897	1.25305	1.71217	2.90264	3.29674	2.98605
GLYMA_20G110000	TRICHOME BIREFRINGENCE-LIKE 36	0.863816	5e-05	0.000313183	8.60092	7.73603	9.88233	17.7886	17.4951	16.1485
GLYMA_02G303000	Aldolase superfamily protein	0.8638	0.0031	0.0110413	1.10103	0.503176	0.58907	0.975273	1.61506	1.76119
GLYMA_01G185800	heat shock factor 4	0.863613	5e-05	0.000313183	5.86736	4.9126	7.32544	13.0149	11.737	10.6114
GLYMA_05G247900	purple acid phosphatase 17	0.863484	0.00035	0.00175517	5.11213	4.3948	7.51808	10.8813	8.54578	12.2344
GLYMA_17G042100	polyubiquitin 10	0.863475	0.00405	0.0137414	96.6919	87.4185	143.714	212.787	225.858	199.619
GLYMA_12G156100	FTSH protease 10	0.863264	5e-05	0.000313183	1.62629	1.60246	2.32573	3.07853	3.48204	4.31657
GLYMA_15G061200	Major facilitator superfamily protein	0.862877	0.0006	0.00278402	1.00082	1.39784	2.07139	3.49748	2.95927	2.92451
GLYMA_01G025000	homeobox protein 22	0.862466	5e-05	0.000313183	3.08349	3.28343	5.39148	6.33601	7.52631	9.06069
GLYMA_17G154500	plant intracellular ras group-related LRR 4	0.862212	5e-05	0.000313183	1.48082	1.40683	1.4893	2.47272	3.23707	2.92017
GLYMA_06G265000	disease resistance protein (TIR-NBS-LRR class)	0.862199	5e-05	0.000313183	1.60179	1.60359	2.58914	3.63847	3.9614	3.74028
GLYMA_04G240300	Protein of unknown function (DUF300)	0.861779	0.0089	0.0261347	3.15796	2.51806	2.09745	5.42747	4.73653	5.28071
GLYMA_19G092800	Protein of unknown function (DUF 3339)	0.861375	0.00045	0.00217255	3.08574	2.68738	4.54699	6.97148	6.691	6.38965
GLYMA_08G071100	white-brown complex homolog protein 11	0.861333	5e-05	0.000313183	2.24316	1.93139	2.9356	4.31108	4.61389	4.84808
GLYMA_10G094300	Tetratricopeptide repeat (TPR)-like superfamily protein	0.861327	5e-05	0.000313183	0.980794	0.742527	1.03448	1.84682	1.91691	1.62719
GLYMA_20G179800	Acyl-CoA N-acyltransferases (NAT) superfamily protein	0.861202	5e-05	0.000313183	5.65402	5.74625	6.00561	13.3508	10.9077	9.87334
GLYMA_06G322500	Tetratricopeptide repeat (TPR)-like superfamily protein	0.860885	0.0137	0.0372673	0.349631	0.244261	0.359771	0.428762	0.882379	0.55153
GLYMA_18G001500	Ypt/Rab-GAP domain of gyp1p superfamily protein	0.860881	5e-05	0.000313183	2.58731	2.27768	3.19272	5.92443	4.58066	5.3906
GLYMA_06G168300	Heavy metal transport/detoxification superfamily protein	0.860853	5e-05	0.000313183	17.9446	16.4898	18.1928	35.297	30.773	37.7655
GLYMA_15G064800	plant U-box 8	0.860824	5e-05	0.000313183	2.42311	1.9545	2.28279	4.66055	3.92283	4.49628
GLYMA_17G061500		0.860493	5e-05	0.000313183	0.921398	0.553805	0.901087	1.41196	1.6313	1.5887
GLYMA_02G241000	Homeodomain-like superfamily protein	0.86035	5e-05	0.000313183	3.02003	3.76217	5.27427	8.72899	7.45277	7.12037
GLYMA_12G108900	Auxin-responsive GH3 family protein	0.859784	0.00025	0.00131139	1.06968	0.555301	1.38474	1.66237	2.18851	1.95202
GLYMA_01G016200	NDR1/HIN1-like 8	0.859447	0.00205	0.0078221	0.424199	0.498763	1.06389	1.1998	1.23618	1.3921
GLYMA_12G172500	plasma membrane intrinsic protein 2	0.859046	5e-05	0.000313183	35.9737	31.2563	39.4181	63.9774	73.6072	71.5887
GLYMA_13G249000	S-locus lectin protein kinase family protein	0.858516	0.0085	0.0251323	0.322437	0.453206	0.359435	0.529155	0.95116	0.771433
GLYMA_14G047200	Major facilitator superfamily protein	0.858163	5e-05	0.000313183	51.3786	51.2326	64.2742	104.804	114.225	107.409
GLYMA_03G047700	disease resistance protein (TIR-NBS-LRR class), putative	0.858129	0.0129	0.0354716	0.524953	0.283777	0.243049	0.689202	0.910369	0.484584
GLYMA_07G031900		0.857881	5e-05	0.000313183	5.72476	4.06381	6.5617	9.65609	10.6292	11.5245
GLYMA_19G095500	Tetratricopeptide repeat (TPR)-like superfamily protein	0.85783	0.00655	0.0203314	0.605947	0.618507	0.938305	1.78615	1.00565	1.40911
GLYMA_13G154900	PIF1 helicase	0.857063	5e-05	0.000313183	7.12727	6.71646	5.71235	12.1533	12.3607	14.1349
GLYMA_19G160600	Protein of unknown function (DUF506)	0.856787	5e-05	0.000313183	4.13798	4.06403	5.26712	8.23409	8.55883	9.52184
GLYMA_07G027100	basic helix-loop-helix (bHLH) DNA-binding superfamily protein	0.85573	5e-05	0.000313183	1.81304	2.73018	2.94412	5.46297	4.8512	4.34247
GLYMA_03G248300	MuDR family transposase	0.855172	0.00785	0.0235683	1.29001	1.12205	1.43113	2.66343	2.22291	2.62548
GLYMA_15G079500	GDSL-like Lipase/Acylhydrolase superfamily protein	0.854526	5e-05	0.000313183	10.4466	8.89075	12.785	19.6858	18.7621	24.0836
GLYMA_02G158100		0.854473	5e-05	0.000313183	2.02715	1.71445	2.21962	3.81317	4.0889	3.71622
GLYMA_06G074300	CHY-type/CTCHY-type/RING-type Zinc finger protein	0.854315	5e-05	0.000313183	1.42504	0.98445	1.16762	2.11786	2.39434	2.4747
GLYMA_11G203400	YELLOW STRIPE like 7	0.854013	0.00275	0.00999334	0.699834	0.510839	0.570357	1.14853	1.2834	1.05131
GLYMA_15G037200	SCARECROW-like 14	0.85365	0.0029	0.010452	0.879877	0.41028	0.370559	0.984143	1.04467	1.24015
GLYMA_10G009700	Polyketide cyclase/dehydrase and lipid transport superfamily protein	0.853552	5e-05	0.000313183	2.17255	2.10811	2.2049	3.96734	3.77377	4.98578
GLYMA_19G195400	cell wall invertase 2	0.853499	5e-05	0.000313183	5.61928	3.48328	6.2414	10.9821	9.40382	9.2666
GLYMA_13G188800	cysteine-rich RLK (RECEPTOR-like protein kinase) 7	0.853368	0.0001	0.000585531	0.931956	1.03019	0.902651	1.97961	1.39631	2.27076
GLYMA_19G000100	Pentatricopeptide repeat (PPR-like) superfamily protein	0.852813	0.00035	0.00175517	0.576743	0.410089	0.745408	1.21248	0.901025	1.24871
GLYMA_17G087000	Leucine-rich receptor-like protein kinase family protein	0.852677	5e-05	0.000313183	11.9429	11.8143	13.5799	25.7497	22.686	24.4801
GLYMA_19G126600	Major facilitator superfamily protein	0.85245	5e-05	0.000313183	1.35766	1.58183	3.08222	3.38562	3.77994	4.42097
GLYMA_01G035300		0.852447	0.00015	0.000838622	3.04349	2.6262	3.59981	6.24152	5.57294	6.028
GLYMA_10G151000	Dormancy/auxin associated family protein	0.8524	5e-05	0.000313183	172.701	150.563	157.023	331.869	322.294	285.55
GLYMA_02G162500	Single-stranded nucleic acid binding R3H protein	0.852284	5e-05	0.000313183	45.7138	41.3306	48.1941	90.2588	84.2306	89.0162
GLYMA_01G233300	Insulinase (Peptidase family M16) family protein	0.852284	5e-05	0.000313183	11.8507	9.93139	13.9662	22.6811	21.9692	24.6322
GLYMA_10G289900	WUSCHEL related homeobox 13	0.852073	5e-05	0.000313183	15.8737	14.9428	14.3622	32.9539	28.4749	27.1017
GLYMA_12G042400	Glucose-1-phosphate adenylyltransferase family protein	0.851897	5e-05	0.000313183	17.8077	16.1582	17.5671	30.6022	38.576	31.1002
GLYMA_08G294200	Leucine-rich repeat receptor-like protein kinase family protein	0.851671	5e-05	0.000313183	1.68313	1.76114	1.84377	3.23319	3.46873	3.65157
GLYMA_20G052300	ABC-2 type transporter family protein	0.84957	0.0003	0.00153499	1.27088	1.52468	1.2629	2.52158	2.7731	2.67834
GLYMA_20G227300	Plant protein of unknown function (DUF946)	0.849246	5e-05	0.000313183	2.30607	1.89353	2.19522	4.003	3.56012	4.91571
GLYMA_11G127700	crinkly4	0.849021	5e-05	0.000313183	3.987	3.84007	4.00199	7.90304	6.76506	8.45269
GLYMA_13G046900		0.848665	5e-05	0.000313183	4.67333	4.8509	4.37064	11.54	8.0707	7.8113
GLYMA_02G286900	phy rapidly regulated 2	0.848026	5e-05	0.000313183	14.6448	16.2881	13.5177	29.802	28.1015	29.3865
GLYMA_09G262200		0.847589	5e-05	0.000313183	6.30017	8.54682	8.10309	16.1132	13.9175	14.8552
GLYMA_15G257600	2-oxoglutarate (2OG) and Fe(II)-dependent oxygenase superfamily protein	0.847462	5e-05	0.000313183	4.56123	3.2404	5.34912	7.58038	8.26757	9.51052
GLYMA_07G119300	homolog of asparagine-linked glycosylation 12	0.84739	5e-05	0.000313183	1.92639	2.19628	2.0358	3.67879	3.41131	4.95633
GLYMA_10G167300	Signal transduction histidine kinase, hybrid-type, ethylene sensor	0.847153	5e-05	0.000313183	4.57638	4.5045	5.74142	9.62668	9.44492	9.69283
GLYMA_17G015100		0.847056	0.0056	0.0178898	1.07084	0.769574	0.933322	1.74459	2.22521	1.4133
GLYMA_16G115800	diacylglycerol acyltransferase family	0.846364	5e-05	0.000313183	8.14039	8.69193	10.2288	15.6811	16.5327	20.9875
GLYMA_08G118400	NAD(P)-binding Rossmann-fold superfamily protein	0.846195	5e-05	0.000313183	7.96347	8.24123	11.7647	18.16	18.0677	18.7623
GLYMA_13G290700	phosphoenolpyruvate carboxylase 1	0.846156	5e-05	0.000313183	4.95317	5.47591	6.14598	10.6093	10.6927	11.1241
GLYMA_20G123200		0.846036	5e-05	0.000313183	10.4659	10.9899	11.791	19.9697	22.5332	22.4012
GLYMA_20G069100		0.845856	0.0026	0.00953192	0.499555	0.502239	0.539542	1.14774	0.927671	0.922837
GLYMA_16G026000	pentatricopeptide (PPR) repeat-containing protein	0.845699	0.0076	0.022944	0.313864	0.438453	0.372453	0.724501	0.688267	0.793215
GLYMA_15G237800	annexin 8	0.845653	0.0007	0.00317762	138.275	148.307	176.338	281.263	329.78	292.23
GLYMA_05G154700	Protein of unknown function, DUF538	0.845644	5e-05	0.000313183	31.9525	28.2795	28.795	56.6781	66.1543	50.6193
GLYMA_18G050800	Phototropic-responsive NPH3 family protein	0.845583	5e-05	0.000313183	1.30941	1.01928	1.7783	2.30851	3.03024	2.55718
GLYMA_09G176000	ATP binding;nucleic acid binding;helicases	0.845557	0.0062	0.0194173	0.72131	0.780188	0.963618	1.89338	1.47078	1.79575
GLYMA_08G215500	basic helix-loop-helix (bHLH) DNA-binding superfamily protein	0.844469	5e-05	0.000313183	5.69401	4.44523	6.0325	9.49572	10.737	11.0695
GLYMA_01G191500	Chaperone DnaJ-domain superfamily protein	0.844266	0.00045	0.00217255	0.644098	0.848971	1.25978	1.79183	1.76066	1.7482
GLYMA_16G001100	Protein of unknown function (DUF707)	0.843774	5e-05	0.000313183	1.78878	1.74227	2.9079	4.21236	4.77231	3.60427
GLYMA_14G223400	BTB/POZ domain-containing protein	0.84368	5e-05	0.000313183	11.88	11.0086	15.0317	23.7409	24.6983	24.5402
GLYMA_08G021900	WRKY family transcription factor	0.843653	0.00765	0.0230698	0.441405	0.46282	0.699751	0.796086	1.37588	0.91603
GLYMA_01G010100	early-responsive to dehydration stress protein (ERD4)	0.843644	5e-05	0.000313183	2.89035	3.1224	3.69662	7.15667	5.8123	5.69377
GLYMA_06G139400	Peptidase C78, ubiquitin fold modifier-specific peptidase 1/ 2	0.843597	0.007	0.021471	1.143	0.607861	0.805888	1.36449	1.74065	1.853
GLYMA_04G251700	Histone H3 K4-specific methyltransferase SET7/9 family protein	0.843488	5e-05	0.000313183	11.2101	10.3662	9.84727	21.1332	19.9167	20.5446
GLYMA_14G071700	bifunctional nuclease in basal defense response 1	0.843129	5e-05	0.000313183	8.79768	8.97067	9.81028	17.4848	16.6815	19.473
GLYMA_05G236400	glycosyl hydrolase 9B1	0.843116	5e-05	0.000313183	3.7584	2.97866	4.82211	6.77486	8.14586	7.39031
GLYMA_20G209700	myb domain protein 15	0.842938	0.0046	0.0152246	0.722245	0.615833	1.16542	1.39716	2.17455	1.21137
GLYMA_12G172300	Protein of unknown function, DUF584	0.842926	5e-05	0.000313183	3.77681	4.10177	6.37603	7.79568	7.9523	11.7288
GLYMA_15G024300	Protein kinase superfamily protein	0.842256	5e-05	0.000313183	3.23953	3.29392	3.95707	7.88701	6.2383	6.13664
GLYMA_20G205200	P-loop containing nucleoside triphosphate hydrolases superfamily protein	0.841964	0.0017	0.00668638	1.65329	1.26444	0.889136	2.30752	3.05423	2.26738
GLYMA_01G065500	Prolyl oligopeptidase family protein	0.841498	0.01255	0.0346972	1.07305	0.814213	0.370442	1.06248	1.53402	1.8778
GLYMA_08G259000	NB-ARC domain-containing disease resistance protein	0.841077	5e-05	0.000313183	1.18007	1.04087	1.50475	2.30176	2.48765	2.385
GLYMA_17G036100	Plant invertase/pectin methylesterase inhibitor superfamily protein	0.84099	5e-05	0.000313183	6.70874	6.83658	6.7392	11.7665	15.9699	11.7061
GLYMA_08G305400	NB-ARC domain-containing disease resistance protein	0.840757	5e-05	0.000313183	0.937026	0.695753	1.20729	1.83718	2.13709	1.46026
GLYMA_19G033100	Malectin/receptor-like protein kinase family protein	0.840697	0.0009	0.00391904	0.310542	0.412619	0.494195	0.611504	1.08836	0.653107
GLYMA_02G154500		0.840017	0.00105	0.00446111	6.86498	4.52173	4.30016	9.49328	9.44027	11.6265
GLYMA_10G237800	heat shock transcription factor B2A	0.839878	5e-05	0.000313183	4.46065	4.66822	5.85315	10.4602	8.64109	9.82178
GLYMA_U025700		0.839864	0.0013	0.00533875	2.82856	2.94021	2.299	4.91535	5.07623	5.79992
GLYMA_11G231700	UDP-glucose pyrophosphorylase 3	0.839739	0.00015	0.000838622	1.08144	0.830791	1.0136	2.04301	1.78813	1.71914
GLYMA_08G240900		0.839674	5e-05	0.000313183	2.47343	3.61293	4.52799	6.08174	7.13294	7.28308
GLYMA_07G073500		0.839476	5e-05	0.000313183	3.03834	3.82544	3.69553	6.98939	6.1412	7.23281
GLYMA_03G017800		0.839406	5e-05	0.000313183	5.118	4.90996	6.09007	9.53988	10.3918	10.9263
GLYMA_14G200200	WRKY DNA-binding protein 33	0.839261	5e-05	0.000313183	1.5556	1.50623	2.1927	3.22615	3.2781	3.60192
GLYMA_04G146800	alpha/beta-Hydrolases superfamily protein	0.839147	5e-05	0.000313183	2.23528	2.54552	3.17345	4.84571	4.57853	5.80432
GLYMA_17G180800	basic helix-loop-helix (bHLH) DNA-binding superfamily protein	0.838783	0.009	0.0263682	0.647135	0.332795	0.491652	1.24925	0.793997	0.844957
GLYMA_20G099500		0.83844	5e-05	0.000313183	0.844633	0.656651	0.529935	1.34169	1.43334	1.21619
GLYMA_10G053900	cyclic nucleotide-gated channel 15	0.838423	5e-05	0.000313183	2.18188	1.8216	3.00327	4.53447	5.12289	3.77795
GLYMA_01G195600	Carbohydrate-binding protein	0.838403	0.00825	0.0245341	0.36046	0.506776	0.556716	0.985952	0.90714	0.861103
GLYMA_08G050000	Protein of unknown function, DUF599	0.837823	0.0023	0.00861896	0.572182	0.983076	0.728281	1.32574	1.36395	1.7888
GLYMA_06G112600	P-loop containing nucleoside triphosphate hydrolases superfamily protein	0.837714	5e-05	0.000313183	0.898801	1.16506	1.7839	2.34577	2.63181	2.33567
GLYMA_05G166900	cytochrome P450, family 716, subfamily A, polypeptide 1	0.837684	0.00015	0.000838622	1.1159	1.44861	1.32405	2.56876	2.47818	2.51585
GLYMA_20G132900	Tetratricopeptide repeat (TPR)-like superfamily protein	0.837562	0.01785	0.0462607	0.904137	0.755621	1.32984	2.17006	1.75028	1.78516
GLYMA_09G225700	Zinc finger (CCCH-type) family protein / RNA recognition motif (RRM)-containing protein	0.837365	5e-05	0.000313183	35.75	30.865	33.4972	62.4847	56.3604	56.8537
GLYMA_05G220800	Pseudouridine synthase family protein	0.837358	0.0104	0.0296921	0.923106	1.02972	0.820481	1.11337	2.03347	2.28318
GLYMA_09G218500	Adaptin family protein	0.837048	5e-05	0.000313183	7.13099	5.97917	7.96074	13.4866	14.2845	12.9477
GLYMA_10G167400	RmlC-like cupins superfamily protein	0.837027	0.00965	0.0279429	1.59527	1.96694	5.52211	4.49462	8.32048	4.23202
GLYMA_17G189500	Protein of unknown function (DUF1644)	0.836948	0.012	0.0334462	4.87149	2.28745	3.83543	6.4865	5.11119	5.60094
GLYMA_15G118500	Heavy metal transport/detoxification superfamily protein	0.836637	5e-05	0.000313183	42.9648	54.6514	49.7068	105.363	89.4257	90.7009
GLYMA_20G038500		0.83622	0.0163	0.0429609	0.613114	0.447859	0.276638	1.25786	0.726195	0.625249
GLYMA_10G286800	GRAM domain-containing protein / ABA-responsive protein-related	0.836179	0.00715	0.0218529	1.23189	1.03789	1.35432	2.1754	3.09985	1.68711
GLYMA_03G113800		0.836037	0.00045	0.00217255	0.958398	0.60674	0.891556	1.04852	1.70558	2.02548
GLYMA_16G000800	Protein of unknown function (DUF707)	0.835984	0.00655	0.0203314	0.966439	0.942399	0.666491	1.48567	1.7521	1.8264
GLYMA_13G034900	Pentatricopeptide repeat (PPR) superfamily protein	0.835809	5e-05	0.000313183	1.22307	1.08873	1.31555	1.8927	2.481	2.63139
GLYMA_05G149100	Immunoglobulin E-set superfamily protein	0.83573	5e-05	0.000313183	5.26289	5.82175	5.5937	12.466	9.35551	10.4901
GLYMA_13G224400	Dynamin related protein 4C	0.835682	5e-05	0.000313183	8.07443	6.52156	10.6187	13.9966	18.1527	16.3452
GLYMA_02G261900	PYR1-like 6	0.834922	0.0046	0.0152246	0.657114	1.36826	1.49902	1.91092	2.98365	1.90518
GLYMA_20G108600	Homeodomain-like superfamily protein	0.834854	5e-05	0.000313183	1.18649	1.90282	1.85223	3.04368	2.91787	3.66435
GLYMA_20G211100	Protein of unknown function (DUF506)	0.834582	5e-05	0.000313183	4.04409	4.04284	5.67794	7.67704	9.19714	9.55127
GLYMA_20G125100		0.834313	0.00525	0.0169658	0.591931	0.67253	0.686599	1.63074	1.40258	0.724831
GLYMA_19G219500	HCO3- transporter family	0.834259	5e-05	0.000313183	9.40905	7.72189	10.3422	16.4035	20.3208	16.1086
GLYMA_11G104400	Pentatricopeptide repeat (PPR) superfamily protein	0.834255	0.00125	0.00516344	0.387703	0.514662	0.644845	0.727108	1.05382	1.20121
GLYMA_11G012000	RELA/SPOT homolog 3	0.833845	5e-05	0.000313183	10.043	9.29689	12.5161	22.2669	19.4847	19.5502
GLYMA_11G056200	heat shock factor 4	0.833223	5e-05	0.000313183	3.89642	4.44197	6.80137	9.93303	10.17	8.81322
GLYMA_13G054400	Malectin/receptor-like protein kinase family protein	0.832891	5e-05	0.000313183	4.09038	3.37905	4.62873	6.35781	6.55237	7.2578
GLYMA_08G166300		0.83277	0.00025	0.00131139	0.316103	0.367523	0.249287	0.49398	0.554929	0.778205
GLYMA_05G228100	Integrase-type DNA-binding superfamily protein	0.832622	5e-05	0.000313183	8.72571	9.0875	8.46013	18.303	16.6435	15.9069
GLYMA_17G255400	alpha/beta-Hydrolases superfamily protein	0.832539	0.0005	0.00238075	1.43877	1.00892	2.75968	2.69891	3.35904	3.3606
GLYMA_03G149400	Auxin-responsive GH3 family protein	0.832358	0.0014	0.00568012	0.78771	0.586815	0.780885	1.06703	1.35957	1.72118
GLYMA_08G316700	Translation initiation factor SUI1 family protein	0.832261	5e-05	0.000313183	51.7112	50.8715	62.4341	99.6426	116.847	100.634
GLYMA_10G071200	farnesylated protein-converting enzyme 2	0.832059	0.0014	0.00568012	2.31963	1.92152	1.61361	3.53482	4.45508	3.57408
GLYMA_04G010200	Tetratricopeptide repeat (TPR)-like superfamily protein	0.831906	0.0028	0.0101484	0.7972	0.275813	0.601531	0.897115	1.00956	1.28625
GLYMA_12G116800	Protein phosphatase 2C family protein	0.831707	0.00295	0.0106014	1.13736	1.32373	1.48797	2.47067	3.23461	1.88536
GLYMA_06G319700	Leucine-rich repeat (LRR) family protein	0.831151	5e-05	0.000313183	46.915	41.932	47.5594	85.3773	92.233	84.9437
GLYMA_15G008300		0.831132	0.0034	0.0118888	0.974612	1.85193	2.36532	3.04794	4.16191	2.72741
GLYMA_08G021200	SPA1-related 2	0.830889	5e-05	0.000313183	0.809151	0.840749	1.16283	1.79141	1.88026	1.69208
GLYMA_09G175800	NOP56-like pre RNA processing ribonucleoprotein	0.830612	5e-05	0.000313183	1.82709	1.73715	1.50517	3.09847	3.02495	3.04531
GLYMA_04G094900	RNA polymerases N / 8 kDa subunit	0.83018	0.0004	0.00196085	4.83544	4.44211	2.98696	6.20405	3.61156	13.8528
GLYMA_09G173300		0.830096	0.01115	0.0314569	0.69336	1.57953	0.719474	2.01639	2.37431	1.50515
GLYMA_05G062400	2-oxoglutarate (2OG) and Fe(II)-dependent oxygenase superfamily protein	0.829996	5e-05	0.000313183	15.0765	11.9345	15.2581	26.8098	27.3658	26.5022
GLYMA_20G003400	Zinc finger, C3HC4 type (RING finger) family protein	0.829954	5e-05	0.000313183	1.12975	1.04922	1.89453	2.02615	2.69214	3.03086
GLYMA_01G008700	RNA-dependent RNA polymerase family protein	0.829695	5e-05	0.000313183	2.91507	2.40332	3.53928	5.88515	5.32387	5.63549
GLYMA_17G135300	glycine-rich protein	0.829154	5e-05	0.000313183	36.9122	30.9254	35.021	65.1659	66.3899	65.5644
GLYMA_13G305500	basic helix-loop-helix (bHLH) DNA-binding superfamily protein	0.828412	0.00835	0.0247742	1.92087	1.84707	0.950137	3.51005	2.75215	2.96346
GLYMA_03G235300	Protein of unknown function (DUF1624)	0.828365	5e-05	0.000313183	4.82452	4.54394	4.52042	8.62151	8.6196	9.33191
GLYMA_15G232700	disease resistance protein (TIR-NBS-LRR class), putative	0.82822	5e-05	0.000313183	3.30802	3.24597	3.30096	5.62279	6.46039	6.92444
GLYMA_18G276000	alpha/beta-Hydrolases superfamily protein	0.827692	0.00035	0.00175517	1.86102	1.2665	1.73857	2.82602	3.12611	3.31634
GLYMA_18G091300	NAD(P)-binding Rossmann-fold superfamily protein	0.827515	0.00195	0.00749453	2.42566	2.50166	1.96204	3.66136	5.87927	3.42906
GLYMA_17G069500		0.827478	0.0001	0.000585531	4.65523	3.91579	4.10692	7.18353	9.67606	7.53183
GLYMA_10G069700	WUSCHEL related homeobox 8	0.827323	0.00515	0.0167011	0.464448	0.6592	0.448236	1.06167	0.951961	1.04662
GLYMA_15G036000		0.827103	0.0003	0.00153499	0.635008	0.617522	0.44131	0.945725	1.16293	1.18429
GLYMA_20G071000	ubiquitin-specific protease 13	0.826873	0.00335	0.011755	2.14175	1.45164	1.60534	2.57212	3.91102	3.55455
GLYMA_07G039900	lipoxygenase 3	0.826469	5e-05	0.000313183	16.1339	15.5225	19.6861	32.0337	34.4233	31.8599
GLYMA_10G179700	Protein of unknown function (DUF1012)	0.82625	5e-05	0.000313183	13.5279	11.8648	14.3071	25.2514	25.7851	25.3884
GLYMA_18G284900	BCL-2-associated athanogene 5	0.826024	5e-05	0.000313183	4.90378	5.49019	13.7927	14.9321	14.0344	16.3374
GLYMA_20G177300		0.825779	5e-05	0.000313183	5.16068	5.25248	4.32251	8.81338	9.63504	10.0687
GLYMA_18G189800		0.825735	5e-05	0.000313183	3.59255	5.17118	6.52342	9.39767	9.81854	9.99952
GLYMA_08G016200	ARID/BRIGHT DNA-binding domain;ELM2 domain protein	0.825533	5e-05	0.000313183	1.4838	1.25384	1.59485	2.27688	2.6616	3.36342
GLYMA_12G178000	xyloglucan endotransglucosylase/hydrolase 32	0.825493	0.00725	0.0220966	0.870579	0.506064	0.851849	0.902491	1.81288	1.5272
GLYMA_17G080700	Squamosa promoter-binding protein-like (SBP domain) transcription factor family protein	0.825439	5e-05	0.000313183	6.59009	5.22521	6.46071	11.5151	10.4066	13.0784
GLYMA_02G213700	beta carbonic anhydrase 5	0.825361	5e-05	0.000313183	4.92736	5.09842	5.05917	9.14611	8.49794	10.4029
GLYMA_13G090300	UDP-glucosyl transferase 85A2	0.825303	5e-05	0.000313183	1.80821	1.78612	3.41237	4.00513	4.83838	4.36251
GLYMA_15G198900	serine-rich protein-related	0.825111	0.01765	0.0458579	3.84174	1.86189	1.50836	4.55757	3.87884	5.51049
GLYMA_12G076500	GATA transcription factor 11	0.825014	0.0109	0.0309114	0.60528	0.75994	0.374692	1.36244	1.1466	0.887998
GLYMA_11G200200	Phototropic-responsive NPH3 family protein	0.824558	5e-05	0.000313183	11.0901	8.56548	15.6072	20.5862	27.1403	18.7335
GLYMA_03G247300	RNA polymerase II transcription mediators	0.824507	5e-05	0.000313183	2.78119	2.30091	2.79423	4.65169	5.20205	5.23844
GLYMA_01G025200	MATE efflux family protein	0.823661	5e-05	0.000313183	2.58705	3.22252	3.51305	5.8525	6.32841	5.71344
GLYMA_16G194400	methyl-CPG-binding domain protein 13	0.823596	5e-05	0.000313183	6.03789	4.48381	5.77875	9.99797	10.6907	10.5684
GLYMA_08G334100	RNA-binding (RRM/RBD/RNP motifs) family protein	0.822652	5e-05	0.000313183	40.5078	43.9004	40.3703	87.0529	82.7111	70.1884
GLYMA_09G219400	SAUR-like auxin-responsive protein family	0.822631	0.0012	0.00498837	4.94426	5.51988	6.20144	10.7016	10.1949	11.0046
GLYMA_14G201200	Major facilitator superfamily protein	0.822462	0.0028	0.0101484	1.57306	1.10523	1.63024	1.77075	3.34404	3.09526
GLYMA_13G221100	ubiquitin-like protein 5	0.822317	5e-05	0.000313183	47.3056	41.5004	37.4139	68.7161	75.5746	99.1733
GLYMA_13G069200	zinc finger (AN1-like) family protein	0.822216	5e-05	0.000313183	3.30436	3.17998	3.50509	6.33462	5.65483	7.15322
GLYMA_19G254500	UDP-Glycosyltransferase superfamily protein	0.821887	5e-05	0.000313183	27.5436	27.833	27.9181	55.3488	54.4698	49.9136
GLYMA_11G050500	Protein of unknown function (DUF1230)	0.821413	0.01045	0.0298183	2.53114	1.82641	4.24435	6.00063	5.02619	5.37854
GLYMA_09G238000	Transmembrane amino acid transporter family protein	0.821263	0.00465	0.0153576	0.513468	0.71815	0.896369	1.70402	1.0885	1.25601
GLYMA_05G162800	receptor-like kinase in flowers 1	0.819973	5e-05	0.000313183	16.5546	16.0634	19.3635	34.6429	32.0985	32.7688
GLYMA_05G206600	serine racemase	0.819962	5e-05	0.000313183	2.08446	2.00514	2.58779	4.12711	3.95668	4.23511
GLYMA_14G055600		0.819816	0.00055	0.00258939	0.995993	0.646163	1.02503	1.79023	1.67183	1.58803
GLYMA_04G133400		0.819441	5e-05	0.000313183	11.4016	13.2121	11.1063	23.5139	22.8753	24.4207
GLYMA_08G027800	Transcriptional factor B3 family protein / auxin-responsive factor AUX/IAA-related	0.819321	5e-05	0.000313183	1.91961	1.74983	2.61266	4.04692	4.05583	3.89625
GLYMA_07G233200	S-adenosyl-L-methionine-dependent methyltransferases superfamily protein	0.819245	5e-05	0.000313183	1.60651	1.79167	2.55759	3.93547	3.39135	3.95377
GLYMA_08G017400	MAP kinase 4	0.819045	5e-05	0.000313183	2.11509	1.80595	1.63509	3.83321	4.20609	2.61924
GLYMA_11G126400	RNA binding	0.818484	5e-05	0.000313183	8.6424	6.7461	9.84079	15.5671	17.0919	15.1751
GLYMA_10G292500	SET domain-containing protein	0.818407	5e-05	0.000313183	4.69195	3.1657	2.93243	7.14105	6.09351	7.15879
GLYMA_18G234300		0.818247	0.01255	0.0346972	1.08183	1.0254	1.0382	2.15056	2.46664	1.38585
GLYMA_15G254400		0.818187	0.0013	0.00533875	1.15761	1.57693	1.82527	3.05068	2.65021	2.9893
GLYMA_03G242400	dehydroquinate dehydratase, putative / shikimate dehydrogenase, putative	0.81656	5e-05	0.000313183	2.57969	2.37048	3.4382	5.30468	6.22003	4.38588
GLYMA_18G006700	Rubber elongation factor protein (REF)	0.816455	5e-05	0.000313183	103.48	103.703	129.358	234.965	217.018	185.899
GLYMA_06G118000	subunit NDH-M of NAD(P)H:plastoquinone dehydrogenase complex	0.815974	5e-05	0.000313183	6.55175	5.70216	6.57927	11.3574	13.895	10.5832
GLYMA_03G034000	basic helix-loop-helix (bHLH) DNA-binding superfamily protein	0.815858	5e-05	0.000313183	12.7475	11.144	10.6522	20.2738	24.6402	21.2687
GLYMA_17G099100	TEOSINTE BRANCHED, cycloidea and PCF (TCP) 14	0.815829	5e-05	0.000313183	2.76768	2.58157	3.19495	4.73153	5.72305	5.79596
GLYMA_06G177800	C2 calcium/lipid-binding and GRAM domain containing protein	0.815441	0.005	0.016316	0.6435	0.450749	0.217477	0.757618	0.815071	0.972886
GLYMA_01G069600		0.81536	0.00045	0.00217255	1.37371	0.864391	1.63959	2.21445	2.29058	2.79568
GLYMA_19G187100	don-glucosyltransferase 1	0.815319	5e-05	0.000313183	1.93297	1.0951	2.03705	2.77722	3.15124	3.61887
GLYMA_02G217200	Tetratricopeptide repeat (TPR)-like superfamily protein	0.814932	0.0013	0.00533875	0.687283	0.520004	0.541774	1.13861	1.06896	1.12968
GLYMA_17G001600		0.814859	0.001	0.00428201	0.53829	0.992579	1.10812	1.56755	1.44276	2.02044
GLYMA_08G038500		0.81438	0.0003	0.00153499	2.51925	1.90506	1.6986	4.23164	3.41791	4.07142
GLYMA_05G197600	ferrochelatase 2	0.814325	5e-05	0.000313183	12.7682	8.02944	11.3517	19.2943	21.2423	20.1267
GLYMA_14G213400	nudix hydrolase homolog 17	0.814153	0.0125	0.0345802	1.61659	0.963754	1.44443	2.68695	2.08611	2.79221
GLYMA_02G020400	ssDNA-binding transcriptional regulator	0.813859	5e-05	0.000313183	1.53049	1.73588	1.67155	2.92446	3.34402	3.30664
GLYMA_18G121800	Regulator of chromosome condensation (RCC1) family with FYVE zinc finger domain	0.813857	5e-05	0.000313183	1.34979	0.804704	1.72324	2.51109	2.31436	2.43466
GLYMA_14G017700	syntaxin of plants 51	0.813833	0.0002	0.0010727	15.8538	16.3334	19.1563	28.1991	33.4049	35.9521
GLYMA_13G221600	Tetratricopeptide repeat (TPR)-like superfamily protein	0.813828	0.0026	0.00953192	0.315236	0.540283	0.71765	1.01352	0.81723	1.14755
GLYMA_20G167500		0.813609	5e-05	0.000313183	36.8219	32.1411	35.9567	64.6441	73.7673	60.7451
GLYMA_20G165400	Regulator of chromosome condensation (RCC1) family with FYVE zinc finger domain	0.813353	5e-05	0.000313183	3.19544	3.03113	3.97343	5.82236	6.64412	6.8914
GLYMA_09G171700	Mitochondrial transcription termination factor family protein	0.813234	0.018	0.0465457	0.765898	0.35567	0.905652	0.821039	1.59701	1.37291
GLYMA_13G256400	Protein of unknown function (DUF3506)	0.812756	5e-05	0.000313183	2.41173	2.10825	2.82457	5.1464	4.62399	4.07118
GLYMA_02G247400	AAR2 protein family	0.812587	5e-05	0.000313183	3.80139	4.24032	4.47441	7.30688	8.24824	8.26798
GLYMA_18G283100	Eukaryotic aspartyl protease family protein	0.812422	5e-05	0.000313183	9.55908	9.23043	10.3848	18.543	18.6389	17.8267
GLYMA_06G012200	cryptochrome-interacting basic-helix-loop-helix 1	0.812411	5e-05	0.000313183	7.12755	7.84401	10.8363	13.7008	20.1527	15.1332
GLYMA_19G118700		0.812128	5e-05	0.000313183	21.6978	16.9407	18.1361	37.9097	36.98	33.2185
GLYMA_04G237300	spermidine synthase 3	0.811697	5e-05	0.000313183	13.6957	13.0826	15.2738	27.4768	24.1985	26.2068
GLYMA_02G155600	Adenine nucleotide alpha hydrolases-like superfamily protein	0.810975	0.0001	0.000585531	3.28408	3.84064	5.66309	6.76583	8.23704	8.08325
GLYMA_14G212700	Eukaryotic aspartyl protease family protein	0.810851	5e-05	0.000313183	6.0943	5.60861	5.46913	10.6578	12.2347	9.80913
GLYMA_04G220900	dual specificity protein phosphatase (DsPTP1) family protein	0.81082	5e-05	0.000313183	8.11238	7.20884	10.4498	16.2502	16.4807	15.764
GLYMA_05G221800		0.809805	5e-05	0.000313183	10.0448	7.7304	12.0211	17.8253	17.5764	20.7067
GLYMA_13G094900	Xyloglucan endotransglucosylase/hydrolase family protein	0.80972	0.0091	0.0266027	0.779919	0.43465	1.55657	1.98568	1.5781	1.53262
GLYMA_19G139400	NB-ARC domain-containing disease resistance protein	0.809658	0.0014	0.00568012	0.24188	0.374455	0.441313	0.604812	0.860874	0.721107
GLYMA_03G040600	PYRIMIDINE 4	0.809398	5e-05	0.000313183	3.25615	2.23302	3.31592	5.49877	5.19351	5.60351
GLYMA_10G157500	ROP binding protein kinases 2	0.809039	0.00135	0.00550953	1.1941	1.26732	0.992375	2.30742	1.49001	2.85322
GLYMA_03G184300	Pentatricopeptide repeat (PPR-like) superfamily protein	0.808672	0.0011	0.00464178	1.47512	1.09495	1.21797	2.49031	2.35802	2.33389
GLYMA_11G214400	transmembrane kinase 1	0.808568	5e-05	0.000313183	1.37617	1.53459	1.58913	2.96593	2.35679	3.23235
GLYMA_19G187000	UDP-glucosyl transferase 73C2	0.808544	5e-05	0.000313183	16.2928	15.2255	16.763	28.3474	31.2847	31.9921
GLYMA_08G175800	Aldolase-type TIM barrel family protein	0.808538	5e-05	0.000313183	37.7872	33.2209	53.6024	72.3907	77.7853	78.7006
GLYMA_15G233400	LRR and NB-ARC domains-containing disease resistance protein	0.808487	5e-05	0.000313183	0.764487	0.739605	1.01539	1.38438	1.72217	1.4854
GLYMA_03G002500	3beta-hydroxysteroid-dehydrogenase/decarboxylase isoform 2	0.808178	5e-05	0.000313183	9.5008	9.81942	10.4237	18.9583	18.0048	19.4142
GLYMA_16G200300	Peroxidase superfamily protein	0.80816	0.0002	0.0010727	4.27568	3.55873	5.02875	6.82093	8.90128	8.53027
GLYMA_20G133900	Glycosyl hydrolase family protein	0.808074	5e-05	0.000313183	3.74849	2.33711	4.079	5.87374	6.26739	6.99183
GLYMA_10G213500	LOB domain-containing protein 1	0.807843	0.00405	0.0137414	1.34482	1.64311	1.92438	3.15435	3.44375	2.68462
GLYMA_08G205400	Phox-associated domain;Phox-like;Sorting nexin, C-terminal	0.807398	5e-05	0.000313183	11.512	12.4291	13.543	23.5408	23.332	23.5774
GLYMA_06G201100	exocyst subunit exo70 family protein B2	0.807257	0.012	0.0334462	0.371515	0.361506	0.464176	0.647024	0.893611	0.718452
GLYMA_02G098100	Ribosomal protein L12/ ATP-dependent Clp protease adaptor protein ClpS family protein	0.807105	5e-05	0.000313183	15.0997	13.4605	14.8477	27.6331	30.6001	23.961
GLYMA_20G169300	Protein of unknown function (DUF3511)	0.807054	5e-05	0.000313183	18.5778	19.2226	18.9263	36.9361	33.8569	37.0108
GLYMA_13G370200	uridylyltransferase-related	0.80703	5e-05	0.000313183	7.7302	6.38492	8.10624	10.8279	16.6639	14.8355
GLYMA_02G116900	indole-3-butyric acid response 1	0.806947	0.00585	0.0185356	5.82886	3.99702	4.00056	7.22818	6.76609	12.3644
GLYMA_U033000	3-ketoacyl-CoA synthase 12	0.806829	5e-05	0.000313183	6.2697	5.78739	5.92555	13.4965	9.3716	11.2357
GLYMA_16G004700	Ribosomal protein L18ae family	0.806744	5e-05	0.000313183	1.19378	0.840366	0.852533	1.30333	2.25773	1.92677
GLYMA_02G249200		0.806099	0.00935	0.0271923	1.10552	1.82883	1.4163	3.03192	2.10466	3.19007
GLYMA_02G294100	ethylene response factor 7	0.805827	5e-05	0.000313183	18.2962	16.4437	16.9526	34.7591	31.8606	31.3525
GLYMA_13G273600	Tetratricopeptide repeat (TPR)-like superfamily protein	0.805689	0.0003	0.00153499	1.07274	1.66221	1.39082	2.10947	2.8041	2.96954
GLYMA_02G121400		0.805375	5e-05	0.000313183	2.40426	1.66725	1.72391	3.74547	3.26295	3.98484
GLYMA_01G202900	FAR1-related sequence 11	0.805255	0.00345	0.0120367	1.68097	0.947242	1.15979	2.26002	2.4048	2.49327
GLYMA_06G022700	SGNH hydrolase-type esterase superfamily protein	0.805011	0.01195	0.0333507	0.710088	1.314	1.13861	3.30216	1.00477	1.69692
GLYMA_15G053500	P-type ATP-ase 1	0.804811	0.0001	0.000585531	8.39203	7.2232	7.17854	14.5082	15.0218	13.9319
GLYMA_02G251800	DA1-related protein 2	0.804227	5e-05	0.000313183	2.24643	2.04439	1.86211	3.35156	3.53741	4.60175
GLYMA_16G163700		0.804161	5e-05	0.000313183	2.74915	2.1011	1.73	4.21102	4.19025	4.12711
GLYMA_15G074800	Protein of unknown function (DUF506)	0.804133	5e-05	0.000313183	9.52018	10.3285	14.6386	24.8747	20.8231	18.9267
GLYMA_13G010100	AMP-dependent synthetase and ligase family protein	0.803968	5e-05	0.000313183	4.60561	4.38374	5.50072	9.02303	9.59109	8.76244
GLYMA_10G070100	homogentisate phytyltransferase 1	0.803933	0.00225	0.00845358	0.534609	0.388264	0.637441	1.12296	1.27535	0.580384
GLYMA_06G203900	exocyst subunit exo70 family protein E2	0.803927	0.0066	0.0204601	0.423369	0.289001	0.435253	0.689546	0.982072	0.476275
GLYMA_01G155000	Tetratricopeptide repeat (TPR)-like superfamily protein	0.803528	0.01375	0.0373695	0.807604	0.340902	0.583265	1.17403	1.11262	0.954429
GLYMA_08G155800	SAUR-like auxin-responsive protein family	0.803471	5e-05	0.000313183	4.96558	5.40109	3.13423	7.57182	8.88439	9.49666
GLYMA_20G193400	Protein of unknown function (DUF594)	0.802429	0.0001	0.000585531	0.929066	0.86069	0.909633	1.99137	1.45289	1.65497
GLYMA_10G265400	ribose-5-phosphate isomerase 2	0.801828	5e-05	0.000313183	3.9606	4.35947	4.42825	7.03623	8.17452	8.93622
GLYMA_05G217900	Nuclear transport factor 2 (NTF2) family protein	0.801816	5e-05	0.000313183	3.40373	2.36262	2.98628	5.02692	5.08806	6.3812
GLYMA_17G219900	Pentatricopeptide repeat (PPR) superfamily protein	0.801537	5e-05	0.000313183	0.904867	0.971602	1.46734	2.04603	2.07575	2.08693
GLYMA_02G276200	Pentatricopeptide repeat (PPR) superfamily protein	0.801157	5e-05	0.000313183	1.43523	1.4244	1.77798	2.92189	3.11219	2.68
GLYMA_07G201000		0.800909	0.00585	0.0185356	2.23277	2.62457	1.63553	3.77158	5.21257	3.43265
GLYMA_09G159300	Protein of unknown function, DUF599	0.800906	0.01105	0.0312408	0.569017	1.15754	1.8458	2.00178	2.31303	2.34268
GLYMA_15G212100	SH2 domain protein B	0.800717	0.00015	0.000838622	3.4119	4.27673	3.82651	8.12618	7.2386	6.41662
GLYMA_09G282200	Zinc finger, C3HC4 type (RING finger) family protein	0.800552	5e-05	0.000313183	2.10346	1.90313	2.99143	4.10028	4.24746	4.73406
GLYMA_10G204300	C2H2-like zinc finger protein	0.800508	0.01795	0.0464564	1.01054	0.620559	0.464829	1.57982	1.39746	0.999192
GLYMA_20G219000	ROP-interactive CRIB motif-containing protein 4	0.800464	0.01735	0.0451991	1.50048	0.618806	0.816033	1.92699	1.82133	1.77004
GLYMA_14G098200		0.799928	5e-05	0.000313183	2.11668	2.33112	3.33651	4.60174	4.97895	4.98605
GLYMA_19G001900	Plant protein of unknown function (DUF827)	0.799577	0.0078	0.0234417	0.667311	0.509814	0.727717	1.13973	1.2452	1.18218
GLYMA_11G082300	Rhodanese/Cell cycle control phosphatase superfamily protein	0.799306	5e-05	0.000313183	7.41785	8.25679	5.92048	12.3537	13.6888	14.9341
GLYMA_13G278700	beta-glucosidase 47	0.799043	5e-05	0.000313183	7.57228	6.73006	7.68582	13.4441	13.9245	14.0778
GLYMA_19G099200	Pentatricopeptide repeat (PPR) superfamily protein	0.798991	0.00015	0.000838622	1.11071	1.20154	1.59528	1.89392	2.55378	2.8896
GLYMA_18G274900	F-box and associated interaction domains-containing protein	0.798966	0.0042	0.0141517	0.673082	0.575743	0.693107	1.20506	1.26698	1.17744
GLYMA_12G122700	S-adenosyl-L-methionine-dependent methyltransferases superfamily protein	0.798771	5e-05	0.000313183	11.2033	12.897	17.0345	27.3544	25.1268	24.7797
GLYMA_06G149300		0.798759	5e-05	0.000313183	4.99644	5.35811	5.11258	10.133	11.6274	7.42915
GLYMA_01G036000	UDP-glucosyl transferase 74B1	0.798402	0.0047	0.0154943	0.53848	0.672542	1.3251	1.20432	1.6403	1.85589
GLYMA_13G164300	serine-rich protein-related	0.79829	5e-05	0.000313183	1.74148	1.89186	1.79504	3.53313	3.61455	3.10656
GLYMA_09G247500	LETM1-like protein	0.798025	5e-05	0.000313183	2.78599	2.16379	3.01683	4.49827	4.97053	5.18043
GLYMA_06G110900	Pyridoxal phosphate (PLP)-dependent transferases superfamily protein	0.797553	0.00165	0.0065182	1.99401	1.92432	1.56949	2.70913	4.06205	3.64961
GLYMA_03G235700		0.797268	5e-05	0.000313183	2.96779	3.19356	1.5807	5.08029	4.7258	4.63552
GLYMA_05G007200	DegP protease 1	0.797053	5e-05	0.000313183	6.44157	4.85317	4.41939	10.072	10.6037	8.90914
GLYMA_15G017000	Major facilitator superfamily protein	0.796916	5e-05	0.000313183	5.39863	6.09435	8.74054	12.9049	12.7506	12.0937
GLYMA_13G320500	UDP-D-apiose/UDP-D-xylose synthase 2	0.796819	0.00445	0.0148207	1.1376	2.53489	2.17513	4.44757	3.47213	3.08821
GLYMA_09G062900	beta-galactosidase 12	0.796522	0.0001	0.000585531	1.27182	1.41091	1.4904	2.04365	2.68042	3.18011
GLYMA_19G139200	Adenine nucleotide alpha hydrolases-like superfamily protein	0.796379	0.00025	0.00131139	1.37495	1.23993	1.6937	2.36413	2.86236	2.86682
GLYMA_13G345300	RNA binding	0.79631	5e-05	0.000313183	4.85488	4.43059	5.41129	9.03735	9.37936	9.14468
GLYMA_08G010500	HXXXD-type acyl-transferase family protein	0.796065	0.00535	0.0172426	0.645679	0.628742	0.887441	1.04289	1.39117	1.61144
GLYMA_11G030200	myb domain protein 85	0.795753	0.0012	0.00498837	1.48016	1.28254	1.27487	2.31387	1.99314	3.32355
GLYMA_18G080900	multidrug resistance-associated protein 3	0.795604	5e-05	0.000313183	3.27539	2.67039	3.78882	5.43827	6.29743	6.47346
GLYMA_20G126500	Cupredoxin superfamily protein	0.795583	5e-05	0.000313183	10.7792	9.464	11.3807	17.2117	22.843	19.2639
GLYMA_08G005000	ferrochelatase 2	0.795304	5e-05	0.000313183	5.66765	4.22681	5.45479	8.73037	10.3772	9.44547
GLYMA_03G040300	lipid transfer protein 1	0.795131	5e-05	0.000313183	49.1445	50.8479	55.6031	94.9892	112.889	84.0614
GLYMA_06G199100		0.794968	0.00045	0.00217255	2.34353	2.01964	1.8044	4.34532	3.41608	3.88298
GLYMA_11G054500	S-adenosyl-L-methionine-dependent methyltransferases superfamily protein	0.794606	5e-05	0.000313183	14.9572	15.795	20.8795	29.7957	38.1304	30.9903
GLYMA_05G212700		0.794565	5e-05	0.000313183	7.60583	7.14482	6.78795	15.2943	10.3823	14.9475
GLYMA_17G041600		0.794315	5e-05	0.000313183	22.2466	19.9953	22.0126	42.1988	42.7482	35.5969
GLYMA_02G174500	Pentatricopeptide repeat (PPR) superfamily protein	0.79386	0.0108	0.0306592	0.276463	0.317169	0.41532	0.598267	0.588219	0.699654
GLYMA_14G098300	myosin, putative	0.793388	5e-05	0.000313183	1.86386	1.15857	2.04581	3.054	3.16008	3.37723
GLYMA_10G089500	photosystem II subunit T	0.793325	5e-05	0.000313183	34.0155	25.4179	29.6434	47.6666	61.2248	58.2448
GLYMA_10G004100	COP1-interacting protein-related	0.793223	5e-05	0.000313183	2.19036	1.84825	2.17472	4.21634	3.52474	3.91216
GLYMA_03G202400	BTB/POZ domain-containing protein	0.792902	5e-05	0.000313183	7.54009	7.11926	6.9684	13.2768	15.1461	12.2756
GLYMA_01G163200	Putative methyltransferase family protein	0.792363	0.0032	0.0113302	2.51494	4.26684	5.98914	9.47982	6.94701	6.87199
GLYMA_11G183400	Homeodomain-like superfamily protein	0.792361	5e-05	0.000313183	2.8265	2.16621	2.56166	5.28561	4.78563	4.06448
GLYMA_18G287100	NB-ARC domain-containing disease resistance protein	0.792113	5e-05	0.000313183	1.59371	1.12921	1.60747	2.71109	2.83223	2.52164
GLYMA_07G073700	K+ efflux antiporter 2	0.792076	5e-05	0.000313183	0.450063	0.742375	1.01359	0.86955	1.60559	1.74495
GLYMA_01G157500	Seven transmembrane MLO family protein	0.792038	5e-05	0.000313183	2.12147	1.99384	2.43503	4.17024	3.75699	4.59524
GLYMA_03G123300	Single-stranded nucleic acid binding R3H protein	0.791525	5e-05	0.000313183	26.0841	20.5602	27.6274	43.7187	45.7403	49.1947
GLYMA_02G182600	Remorin family protein	0.791423	0.0046	0.0152246	1.55446	1.25389	1.41743	2.97466	2.13224	2.80892
GLYMA_02G290000	cytochrome P450, family 716, subfamily A, polypeptide 1	0.791403	5e-05	0.000313183	3.9827	3.04932	4.49427	7.54092	6.57116	7.32866
GLYMA_08G173400	NAC domain containing protein 1	0.791269	0.00885	0.026007	1.22323	0.976074	0.632926	1.8254	1.52736	2.02466
GLYMA_20G011700	Duplicated homeodomain-like superfamily protein	0.791192	5e-05	0.000313183	5.38102	6.2536	6.51217	10.7648	12.1205	11.1685
GLYMA_06G139600	Tetratricopeptide repeat (TPR)-like superfamily protein	0.791187	5e-05	0.000313183	1.89984	1.72196	3.33177	3.68882	5.27057	4.13077
GLYMA_01G161500	Rhodanese/Cell cycle control phosphatase superfamily protein	0.790617	5e-05	0.000313183	12.0996	11.0796	12.9459	21.3765	22.3571	22.3288
GLYMA_07G254900	UDP-glycosyltransferase 73B4	0.790479	0.00975	0.0281578	1.4153	1.16622	1.30639	2.06236	2.88841	2.52147
GLYMA_13G111200	Protein of unknown function (DUF1677)	0.790312	0.00065	0.00298032	1.91279	1.17927	1.77412	3.40419	2.61379	3.0256
GLYMA_17G006100	oligopeptide transporter	0.790217	5e-05	0.000313183	6.18891	5.14	7.00653	9.40989	13.1935	11.6032
GLYMA_09G225500	autoinhibited Ca2+-ATPase 11	0.790058	0.00135	0.00550953	0.76378	0.356566	0.502351	1.08865	1.07409	0.83796
GLYMA_16G175200	UDP-glucosyl transferase 88A1	0.789883	5e-05	0.000313183	5.85677	6.18928	6.31736	11.6011	11.6212	11.7311
GLYMA_U007700	Uncharacterized protein	0.789881	5e-05	0.000313183	3.28457	3.05331	2.95731	6.44731	5.8802	5.4121
GLYMA_09G279300	Pentatricopeptide repeat (PPR) superfamily protein	0.78956	0.00235	0.00877619	0.728561	0.504041	0.674376	0.819857	1.11187	1.63554
GLYMA_14G130000	molybdate transporter 1	0.789353	0.00605	0.0190553	0.855598	0.485998	0.734942	1.40424	1.22902	1.22309
GLYMA_11G230700	Double Clp-N motif-containing P-loop nucleoside triphosphate hydrolases superfamily protein	0.788938	5e-05	0.000313183	3.99909	4.5257	5.84012	7.80725	9.77751	9.20159
GLYMA_03G086200	rotamase FKBP 1	0.78881	0.0001	0.000585531	72.456	74.85	91.9848	142.888	157.063	146.685
GLYMA_12G132300	disease resistance protein (TIR-NBS-LRR class), putative	0.788784	5e-05	0.000313183	5.97627	5.90022	5.4577	10.4905	10.7785	11.3215
GLYMA_01G126200	Tautomerase/MIF superfamily protein	0.788622	0.0077	0.0231914	2.60776	2.91465	3.23744	5.90421	4.77893	5.69609
GLYMA_03G150700		0.788611	5e-05	0.000313183	14.2026	13.5976	18.4514	29.6428	28.9978	27.361
GLYMA_02G254300	RNI-like superfamily protein	0.788395	5e-05	0.000313183	6.20628	5.60822	6.38729	12.7836	10.165	11.0411
GLYMA_10G022800		0.788373	5e-05	0.000313183	6.13139	6.07624	7.86272	13.0714	13.1952	11.0592
GLYMA_13G192100	LRR and NB-ARC domains-containing disease resistance protein	0.788255	0.0001	0.000585531	0.836855	0.626723	0.726847	1.39358	1.36231	1.33478
GLYMA_02G295500	lipid-binding serum glycoprotein family protein	0.787816	5e-05	0.000313183	4.90693	3.22061	5.73269	9.37516	8.00174	8.25505
GLYMA_10G042500	GDSL-like Lipase/Acylhydrolase superfamily protein	0.787729	5e-05	0.000313183	17.8636	14.3614	19.1653	31.1843	38.9281	25.4486
GLYMA_17G148200	tRNA/rRNA methyltransferase (SpoU) family protein	0.787347	5e-05	0.000313183	3.53256	2.20049	4.3121	5.86772	6.30624	6.27423
GLYMA_20G161800	Methyltransferase MT-A70 family protein	0.787012	5e-05	0.000313183	11.9907	11.6341	14.4518	22.1711	22.2116	25.8605
GLYMA_05G203700	Heavy metal transport/detoxification superfamily protein	0.786771	5e-05	0.000313183	29.4491	26.5782	30.8795	53.5573	53.5204	53.7399
GLYMA_10G215100	forkhead-associated (FHA) domain-containing protein	0.786719	0.00035	0.00175517	0.608712	0.588485	0.847006	1.30126	1.56414	0.988811
GLYMA_05G109900		0.786459	0.0141	0.0381537	1.31266	0.854369	0.788546	1.55548	2.48421	1.49993
GLYMA_14G024700	purple acid phosphatase 18	0.786127	5e-05	0.000313183	6.87421	5.93665	7.2154	12.2578	13.1561	11.9261
GLYMA_20G021900	ZPR1 zinc-finger domain protein	0.785734	5e-05	0.000313183	10.6434	8.55345	12.3499	19.4877	20.4339	18.6776
GLYMA_14G011500	Leucine-rich repeat receptor-like protein kinase family protein	0.785313	5e-05	0.000313183	1.18984	0.856949	1.13701	2.3089	1.78721	1.81186
GLYMA_13G235200	Pentatricopeptide repeat (PPR) superfamily protein	0.785176	0.0111	0.0313428	0.415661	0.254593	0.379908	0.45475	0.718302	0.778041
GLYMA_04G199400		0.785135	5e-05	0.000313183	2.01612	1.70631	2.94794	4.1125	4.22899	3.99265
GLYMA_17G119600	Homeodomain-like superfamily protein	0.785109	0.0045	0.0149623	0.820202	0.774569	0.653509	1.25875	1.4776	1.49111
GLYMA_13G098200		0.784872	0.0005	0.00238075	0.852189	0.942937	0.928153	1.68741	1.58002	1.83142
GLYMA_09G155700	plastid movement impaired1	0.784752	0.0006	0.00278402	0.712157	0.884996	0.650478	1.46546	1.41964	1.35142
GLYMA_08G109000	Subtilisin-like serine endopeptidase family protein	0.784681	5e-05	0.000313183	5.13077	3.34209	4.23652	7.3022	7.64104	9.00333
GLYMA_11G155000		0.784239	5e-05	0.000313183	45.268	41.6568	32.6584	68.5078	83.6871	72.7385
GLYMA_15G005100	basic helix-loop-helix (bHLH) DNA-binding superfamily protein	0.784161	5e-05	0.000313183	6.04515	5.09886	5.14471	11.4586	8.67994	10.296
GLYMA_17G038300	S-adenosyl-L-methionine-dependent methyltransferases superfamily protein	0.784129	5e-05	0.000313183	1.85729	1.6275	2.13622	2.98233	3.6694	3.87146
GLYMA_07G218100	Pentatricopeptide repeat (PPR) superfamily protein	0.78366	5e-05	0.000313183	1.02056	0.820736	1.17942	1.78535	1.93564	1.87197
GLYMA_17G089700	peroxin 14	0.783648	5e-05	0.000313183	7.93897	6.64662	7.76933	13.1106	13.8462	14.1541
GLYMA_16G131900	compromised recognition of TCV 1	0.783125	5e-05	0.000313183	4.1987	3.01659	4.07503	7.35968	6.28147	7.03415
GLYMA_04G172900	ABC2 homolog 6	0.782847	0.00155	0.00618489	0.753162	0.835088	0.605942	1.70875	1.16997	1.37776
GLYMA_04G083200	tonoplast intrinsic protein 4;1	0.782653	5e-05	0.000313183	15.8081	15.4995	24.1038	33.5111	39.0832	29.4484
GLYMA_11G022400	brassinosteroid-responsive RING-H2	0.782446	0.0033	0.0116135	1.66528	1.30693	0.951133	2.31616	2.5131	2.5535
GLYMA_16G212700	DNA directed RNA polymerase, 7 kDa subunit	0.782274	5e-05	0.000313183	53.3356	51.244	53.954	98.1589	105.649	91.38
GLYMA_14G101700	Sas10/Utp3/C1D family	0.782108	5e-05	0.000313183	1.40767	1.28064	1.62529	2.85563	2.44312	2.68175
GLYMA_02G141400	prenylated RAB acceptor 1.F4	0.78169	0.0001	0.000585531	3.12035	2.28972	2.54747	5.16924	5.40259	4.22268
GLYMA_02G289000	glucose-6-phosphate/phosphate translocator 2	0.78131	0.00255	0.00937917	1.27159	0.586423	0.620604	1.16116	1.52923	1.97015
GLYMA_02G298000	CCCH-type zinc fingerfamily protein with RNA-binding domain	0.781025	0.0004	0.00196085	1.75517	1.70781	1.22733	2.34397	2.71539	3.78696
GLYMA_17G034900	Ca2+-binding protein 1	0.780817	5e-05	0.000313183	17.4963	19.3757	19.1517	35.3727	34.6494	34.489
GLYMA_11G002100		0.780462	5e-05	0.000313183	8.89618	7.32881	9.68045	16.616	14.4856	16.3946
GLYMA_01G075100	Translation elongation factor EFG/EF2 protein	0.780372	0.00135	0.00550953	7.02958	6.4259	6.31443	11.0769	12.4241	13.4173
GLYMA_05G175100	ENTH/ANTH/VHS superfamily protein	0.780244	5e-05	0.000313183	1.80627	1.68386	1.64816	2.79481	3.51194	3.28491
GLYMA_06G187600	Homeodomain-like superfamily protein	0.78024	5e-05	0.000313183	22.0945	19.0586	23.2158	41.472	41.3578	36.4959
GLYMA_14G215400	senescence-associated family protein	0.779932	5e-05	0.000313183	25.1733	25.1127	29.9595	54.9995	48.6547	46.0927
GLYMA_07G075800		0.77993	0.00335	0.011755	4.83267	2.64022	4.76705	7.56178	6.63621	8.3207
GLYMA_01G040600	DNAJ heat shock family protein	0.779388	0.00075	0.0033597	1.80547	1.76007	2.12558	3.99844	3.40482	3.13291
GLYMA_13G275500	MATE efflux family protein	0.779361	5e-05	0.000313183	2.60752	1.97881	2.30236	4.12785	4.13682	4.28593
GLYMA_13G243800		0.779271	0.01225	0.034014	1.06968	0.900558	1.04335	2.06588	1.99564	1.52226
GLYMA_03G123400	Homeodomain-like superfamily protein	0.778893	0.00525	0.0169658	1.50589	1.72255	3.1996	5.38908	3.18473	3.14681
GLYMA_11G122400	RING/U-box superfamily protein	0.778853	5e-05	0.000313183	6.73576	5.25035	4.93969	10.0144	10.5113	11.0654
GLYMA_20G071600	Core-2/I-branching beta-1,6-N-acetylglucosaminyltransferase family protein	0.778635	5e-05	0.000313183	1.58112	1.26917	1.42731	2.6508	2.48712	2.80875
GLYMA_04G139400	Plant calmodulin-binding protein-related	0.778584	5e-05	0.000313183	2.97641	2.33106	3.50153	5.29117	5.98309	4.94801
GLYMA_14G007500	Tetratricopeptide repeat (TPR)-like superfamily protein	0.778547	5e-05	0.000313183	3.87652	2.66849	3.4321	5.67028	5.95364	6.86444
GLYMA_16G053200	Pollen Ole e 1 allergen and extensin family protein	0.778405	5e-05	0.000313183	19.1978	18.5192	18.2549	39.3619	32.82	31.9957
GLYMA_12G118600	HAESA-like 1	0.778388	5e-05	0.000313183	0.418898	0.688437	0.814	1.2345	1.30773	1.01206
GLYMA_15G079100	ethylene responsive element binding factor 2	0.778297	0.00665	0.0205938	0.950412	0.715196	1.3961	1.64214	1.93447	2.0292
GLYMA_06G314200	Plant invertase/pectin methylesterase inhibitor superfamily	0.778152	5e-05	0.000313183	9.7781	10.5627	13.6534	19.1019	22.4408	21.3141
GLYMA_18G278100	CONSTANS-like 2	0.778063	5e-05	0.000313183	17.0947	17.3528	22.8144	34.8062	38.3465	32.5796
GLYMA_07G125600	oxidative stress 3	0.777886	0.0001	0.000585531	3.81442	3.87517	4.99407	8.08754	7.1089	8.25353
GLYMA_03G114500	Mitochondrial transcription termination factor family protein	0.777716	0.00025	0.00131139	0.588862	0.590107	0.733891	1.12124	1.11158	1.30946
GLYMA_07G014300	phosphofructokinase 3	0.777472	5e-05	0.000313183	3.8258	2.59018	3.90659	7.15899	5.96567	6.129
GLYMA_09G088000	Tetratricopeptide repeat (TPR)-like superfamily protein	0.777327	0.00015	0.000838622	0.574234	0.537325	0.801895	0.940462	1.25077	1.33595
GLYMA_06G169700	chlorsulfuron/imidazolinone resistant 1	0.777171	5e-05	0.000313183	25.7664	22.0194	29.4766	45.7942	50.3609	46.5221
GLYMA_15G231500	NB-ARC domain-containing disease resistance protein	0.77716	5e-05	0.000313183	1.0952	1.20831	1.5914	2.1959	2.51204	2.51979
GLYMA_06G306600		0.777008	0.0175	0.0455207	2.52813	1.76058	2.1696	5.93357	4.1206	1.82974
GLYMA_15G169500	beta-galactosidase 12	0.776932	0.00145	0.00585396	0.881961	0.386849	1.12117	1.04575	1.47831	1.70304
GLYMA_02G270500		0.776924	0.00225	0.00845358	2.11666	2.09661	2.64369	4.60732	3.5408	4.52836
GLYMA_17G109700	sucrose phosphate synthase 1F	0.776814	5e-05	0.000313183	30.6625	29.272	36.0421	57.9444	59.5931	59.8475
GLYMA_06G032100	Leucine carboxyl methyltransferase	0.776618	0.0002	0.0010727	1.09103	2.22653	2.37125	3.39863	3.59099	3.71819
GLYMA_13G117600	WRKY family transcription factor	0.776556	0.001	0.00428201	1.22379	0.860537	1.22601	2.39107	1.84642	1.88976
GLYMA_04G234900	2A phosphatase associated protein of 46 kD	0.776356	5e-05	0.000313183	47.5022	46.5475	51.097	90.7267	89.3373	88.6125
GLYMA_14G028500	Pentatricopeptide repeat (PPR-like) superfamily protein	0.776337	5e-05	0.000313183	1.54155	0.967048	1.39501	1.80862	2.46508	2.94005
GLYMA_14G089000	alpha/beta-Hydrolases superfamily protein	0.776293	5e-05	0.000313183	37.2029	34.7903	35.7378	68.1383	66.5027	65.4829
GLYMA_08G087900	Pectin lyase-like superfamily protein	0.776164	5e-05	0.000313183	7.22352	7.43004	7.3021	14.9073	14.2584	11.6634
GLYMA_02G033600	K+ uptake permease 6	0.776161	0.0018	0.00700473	0.775035	0.652848	0.929105	1.50429	1.41484	1.46679
GLYMA_10G000200	P-loop containing nucleoside triphosphate hydrolases superfamily protein	0.775756	5e-05	0.000313183	2.26559	1.74825	3.15658	4.19734	4.86292	3.96626
GLYMA_15G141400	RGA-like 2	0.775475	0.0024	0.00893605	0.673732	0.513173	1.20626	1.53835	1.36505	1.44004
GLYMA_14G065100	nucleotide binding;protein binding	0.775152	0.0092	0.0268515	0.827653	0.86097	1.14189	1.60443	1.75268	2.00961
GLYMA_17G201300	cyclin H;1	0.775116	0.00115	0.00481777	0.845852	0.502864	0.978528	1.14573	1.56309	1.46714
GLYMA_04G158800	OBF binding protein 4	0.775083	5e-05	0.000313183	5.51925	5.07814	4.48427	9.01559	8.8191	10.2965
GLYMA_16G127800	zinc ion binding;nucleic acid binding;hydrolases, acting on acid anhydrides, in phosphorus-containing anhydrides	0.775033	5e-05	0.000313183	2.73974	2.2382	2.38305	4.66476	4.45572	4.52161
GLYMA_09G020700	NB-ARC domain-containing disease resistance protein	0.775005	0.0001	0.000585531	0.437795	0.509136	0.725483	0.947311	0.962533	1.16895
GLYMA_13G283100	S-locus lectin protein kinase family protein	0.774847	0.00075	0.0033597	0.577591	0.679714	0.923534	1.20362	1.42375	1.38991
GLYMA_15G030500		0.774716	0.0012	0.00498837	0.644781	0.526492	0.925777	1.24084	1.30841	1.29859
[truncated: 4,411 more rows]

## Sheet: Suppl. Data Set 4
Supplemental Data. Sinha et al.(2021).
Suppl. Data Set 4. Transcripts significantly downregulated in soybean flowers subjected to heat stress (Figure 5B). The file contains significantly downregulated transcripts in heat stressed soybean flowers compared to flowers under control conditions. Differential expression of transcripts was examined by RNAseq analysis. Analysis was performed in three biological repeats. Significant change in …
Gene	Gene description	fold_change(log2)	p_value	q_value	CT Count 1	CT Count 2	CT Count 3	HS Count 1	HS Count 2	HS Count 3
GLYMA_01G137800		-26.8342	0.01725	0.0449776	8.18307	18.1818	0	0	0	0
GLYMA_01G208500	AMP-dependent synthetase and ligase family protein	-26.785	5e-05	0.000313183	24.1912	2.48248	0	0	0	0
GLYMA_08G366500		-25.2328	0.01805	0.0466649	0	5.59792	3.39334	0	0	0
GLYMA_18G037500		-25.1013	0.01955	0.0497958	5.24229	0	3.39334	0	0	0
GLYMA_11G006500	Acyl-CoA N-acyltransferases (NAT) superfamily protein	-24.9662	0.0004	0.00196085	3.39255	3.91471	0	0	0	0
GLYMA_19G207600	Thioredoxin superfamily protein	-24.8989	0.0045	0.0149623	4.83308	2.25774	0	0	0	0
GLYMA_03G172000		-24.7295	0.0003	0.00153499	0	4.20773	2.09086	0	0	0
ENSRNA050003071	NA	-24.6163	0.0173	0.0450884	67.1369	80.5627	9.12099	8.93368	9.24955	8.41719
GLYMA_11G229700	Protein of unknown function (DUF1313)	-24.5649	5e-05	0.000313183	5.28284	0.448486	0	0	0	0
GLYMA_06G004200	EXORDIUM like 2	-24.3691	5e-05	0.000313183	1.65445	2.15528	1.14665	0	0	0
GLYMA_04G016400		-24.269	0.0037	0.0127631	3.96109	0.682412	0	0	0	0
ENSRNA050003488	NA	-23.7135	0.0003	0.00153499	142.248	246.304	3.31162	5.91935	7.21704	4.61565
GLYMA_13G339100		-23.7004	5e-05	0.000313183	2.4574	0.214854	0.519723	0	0	0
GLYMA_11G016500	SGNH hydrolase-type esterase superfamily protein	-23.4997	0.00085	0.00373473	1.35751	0	1.52018	0	0	0
GLYMA_14G020700	co-factor for nitrate, reductase and xanthine dehydrogenase 5	-23.3772	5e-05	0.000313183	3.18312	1.5053	1.61425	1.45759	1.57676	2.3389
GLYMA_12G133300		-23.3401	5e-05	0.000313183	1.34515	0.92448	0.135551	0	0	0
GLYMA_08G363500	YCF9	-23.0927	5e-05	0.000313183	0.346291	1.13622	0.550319	0	0	0
GLYMA_19G120600	2-isopropylmalate synthase 1	-22.9532	5e-05	0.000313183	0.54315	0.759799	0.689899	0	0	0
GLYMA_03G222600	NAD(P)-binding Rossmann-fold superfamily protein	-22.8489	5e-05	0.000313183	0.0797612	0.98719	0.663493	0	0	0
GLYMA_18G049000	FRAGILE HISTIDINE TRIAD	-22.8352	0.0009	0.00391904	0.912379	0.201653	0.661724	0	0	0
GLYMA_11G083300	Vacuolar iron transporter (VIT) family protein	-22.6163	5e-05	0.000313183	0.765219	0.285503	0.457363	0	0	0
GLYMA_04G045900		-5.81566	0.00035	0.00175517	0.0925197	17.2216	0.14335	0.130165	0.119356	0.112796
GLYMA_14G064600	Subtilase family protein	-5.15054	5e-05	0.000313183	5.42765	4.04894	6.37811	0.0844221	0.0517828	0.343513
GLYMA_19G227300	invertase H	-4.83666	0.0011	0.00464178	1.99492	1.95091	1.87502	0.0542268	0.049904	0.118465
GLYMA_08G111800	small ubiquitin-like modifier 2	-4.83166	0.001	0.00428201	0.258474	1.14347	5.14068	0.173151	0.0318162	0.0301444
ENSRNA050002251	NA	-4.56889	5e-05	0.000313183	102.841	238.568	9.16353	5.06539	5.16325	6.67033
ENSRNA050002249	NA	-4.56285	5e-05	0.000313183	104.418	350.802	4.48862	11.5953	5.07075	5.62656
GLYMA_06G093600	Eukaryotic aspartyl protease family protein	-4.23985	5e-05	0.000313183	3.27546	2.59104	3.90057	0.0787704	0.0722933	0.410397
GLYMA_19G022200	mini zinc finger 2	-4.2198	5e-05	0.000313183	5.18555	6.06435	5.39073	0.442272	0.335692	0.188694
GLYMA_02G213000	Eukaryotic aspartyl protease family protein	-4.07667	0.001	0.00428201	0.251411	0.734794	3.58931	0.0392996	0.0721374	0.170635
GLYMA_13G024100		-4.03083	5e-05	0.000313183	66.4527	103.925	3.61807	5.50326	4.5996	3.43033
GLYMA_13G012100		-4.01866	5e-05	0.000313183	153.967	257.962	6.76636	11.0571	6.68214	6.67503
ENSRNA050002907	NA	-4.0136	0.0009	0.00391904	41.4973	104.056	2.29088	3.37693	5.16325	1.90581
GLYMA_06G019000	transcription activator-related	-3.94887	0.00365	0.0126208	0.582843	0.37317	1.57724	0.031184	0.0860162	0.0543858
ENSRNA050003466	NA	-3.92377	0.0002	0.0010727	24.776	37.7939	1.08933	1.84766	1.59838	1.42358
GLYMA_13G023600		-3.90946	0.01015	0.029103	48.491	75.0118	2.07765	3.62098	3.1358	3.0957
GLYMA_15G151800	polygalacturonase 4	-3.84593	5e-05	0.000313183	2.40336	2.88756	3.62372	0.168208	0.123659	0.380885
GLYMA_14G037400	dgd1 suppressor 1	-3.80615	5e-05	0.000313183	3.6214	4.46822	2.16991	2.73527	2.23852	1.8026
GLYMA_11G209500	centroradialis	-3.79587	0.01465	0.039364	8.85728	2.11108	1.58723	0.231164	0	1.09652
GLYMA_13G012400		-3.78272	5e-05	0.000313183	70.282	115.044	3.01747	4.59195	4.30097	3.30394
GLYMA_09G040600		-3.74987	5e-05	0.000313183	5.25704	4.06594	4.6411	0.668813	0.303921	0.141965
GLYMA_10G013000		-3.74608	5e-05	0.000313183	6.89942	6.88878	4.47553	0.470941	0.531021	0.491394
ENSRNA050003452	NA	-3.61201	0.0112	0.0315806	75.8992	119.227	3.23493	4.98182	4.1369	3.43156
GLYMA_06G182700	carbonic anhydrase 2	-3.58875	0.0001	0.000585531	1.42157	1.69721	1.83388	0.0392143	0.32392	0.0681087
GLYMA_14G077400	thaumatin-like protein 3	-3.55108	0.0016	0.00635063	1.79435	1.96609	2.46033	0.306085	0.069654	0.195608
GLYMA_15G271600	Bifunctional inhibitor/lipid-transfer protein/seed storage 2S albumin superfamily protein	-3.52225	0.00055	0.00258939	0.374303	15.1228	0.39768	0.175745	0.313101	1.14096
GLYMA_09G164000		-3.47964	0.0021	0.00798244	141.233	155.016	15.4619	5.49859	20.3359	5.52425
GLYMA_10G272600	Bax inhibitor-1 family protein	-3.47918	0.0034	0.0118888	1.0007	1.76821	1.48405	0.0670562	0.122332	0.229646
GLYMA_14G158500		-3.42918	0.0005	0.00238075	8.10853	8.42843	0.227916	0.601274	0.355186	0.803748
GLYMA_13G236000		-3.38052	0.0062	0.0194173	1.34203	3.03005	1.79108	0.45801	0	0.191466
GLYMA_01G073600	Chalcone and stilbene synthase family protein	-3.36706	0.0117	0.0327545	0.151507	1.3129	0.522093	0.0473692	0.0867942	0.0819292
GLYMA_13G009700		-3.34016	0.0021	0.00798244	0.979027	0.218385	0.567087	0.0286911	0.131976	0.0250514
GLYMA_13G023500		-3.31921	0.00065	0.00298032	43.7406	70.921	2.16818	3.10066	2.85492	2.15383
GLYMA_01G048400	Ribonuclease T2 family protein	-3.30758	0.00015	0.000838622	3.02795	2.54856	1.68746	0.484991	0.252669	0.0592524
GLYMA_08G020100	Lactoylglutathione lyase / glyoxalase I family protein	-3.21421	0.0156	0.0414252	0.769302	0.458809	1.06327	0	0.109879	0.155009
GLYMA_09G036200	Plant invertase/pectin methylesterase inhibitor superfamily protein	-3.21071	0.00085	0.00373473	6.32063	5.40276	4.77078	0.65977	0.582191	0.699119
GLYMA_15G145700		-3.18316	0.00845	0.0250132	0.966989	0.713041	1.06927	0.0604737	0.110484	0.155847
GLYMA_18G231500		-3.15699	0.0025	0.00922352	3.00605	2.62394	2.26113	0.268737	0.362309	0.333749
GLYMA_04G104100	Protein of unknown function (DUF833)	-3.15005	5e-05	0.000313183	126.402	119.748	115.288	15.7012	14.3056	14.618
GLYMA_05G137800	senescence-related gene 1	-3.13585	0.01385	0.0375845	0.540988	0.781921	0.747118	0.0563853	0.103108	0.0970756
GLYMA_02G205400	multipolar spindle 1	-3.13351	0.00455	0.0150937	0.899895	0.830616	1.14209	0.108919	0.0996288	0.140778
ENSRNA050003279	NA	-3.09033	5e-05	0.000313183	55.99	75.6538	7.00223	7.95133	7.59578	6.42978
GLYMA_07G081000	ABC transporter family protein	-3.08254	0.0175	0.0455207	4.869	2.5452	3.0534	0	0.846942	0.495382
GLYMA_15G274600	MATE efflux family protein	-3.07003	5e-05	0.000313183	1.29622	1.40772	2.01574	0.0792526	0.218887	0.300288
GLYMA_14G083700	heat shock transcription factor B4	-3.05407	0.0107	0.0304112	0.642496	0.278214	0.751636	0	0.11059	0.10461
GLYMA_05G080500	Phosphoglycerate mutase family protein	-3.04316	0.01385	0.0375845	0.453283	0.716251	0.939856	0.0607447	0.110973	0.104349
GLYMA_10G092600	cytochrome P450, family 93, subfamily D, polypeptide 1	-3.03447	5e-05	0.000313183	4.27921	5.15259	4.71337	0.68603	0.535782	0.656994
GLYMA_10G103200	polygalacturonase abscission zone A. thaliana	-3.02199	5e-05	0.000313183	4.29133	3.71663	3.35616	0.447208	0.746034	0.388076
GLYMA_18G051200	Late embryogenesis abundant (LEA) hydroxyproline-rich glycoprotein family	-3.01158	5e-05	0.000313183	2.77605	2.26082	2.08903	0.217586	0.132156	0.619253
GLYMA_02G058500	C2H2-like zinc finger protein	-3.0107	0.0021	0.00798244	11.0334	8.64193	10.5224	12.8445	11.4347	12.3679
GLYMA_06G303300	Late embryogenesis abundant (LEA) hydroxyproline-rich glycoprotein family	-3.00465	5e-05	0.000313183	8.90705	9.78334	9.67624	1.04448	1.07224	1.73417
GLYMA_03G150400		-2.99588	0.00615	0.019301	1.89257	0.960787	2.41742	0	0.536243	0.166286
GLYMA_08G206400	Late embryogenesis abundant (LEA) hydroxyproline-rich glycoprotein family	-2.99502	0.0178	0.0461644	1.43951	0.633105	5.92576	0.450808	0.397339	0.178678
ENSRNA050003325	NA	-2.97458	5e-05	0.000313183	211.12	338.142	30.1797	31.4057	31.7033	27.0643
GLYMA_08G186300		-2.96116	5e-05	0.000313183	4.36447	61.0307	2.7829	3.04112	3.44398	3.67379
GLYMA_03G132700	beta-1,3-glucanase 1	-2.95505	5e-05	0.000313183	22.4584	24.0465	30.5527	2.31327	4.55235	3.86965
GLYMA_16G212000	UDP-glucosyl transferase 71B6	-2.94551	5e-05	0.000313183	4.07952	4.68502	5.29309	0.622893	0.734176	0.616535
GLYMA_11G255800	Carbohydrate-binding X8 domain superfamily protein	-2.91073	5e-05	0.000313183	2.85659	2.41355	3.12929	0.507022	0.263964	0.432919
ENSRNA050003368	NA	-2.90718	5e-05	0.000313183	45.6321	61.4274	6.5825	7.21288	7.00714	6.42213
GLYMA_06G313500	zinc induced facilitator-like 1	-2.90185	5e-05	0.000313183	7.46412	7.54564	8.08803	1.54993	0.82946	0.830497
GLYMA_13G138300	Peroxidase superfamily protein	-2.89876	0.00035	0.00175517	1.02648	1.52468	1.2629	0.275082	0.0840333	0.198395
GLYMA_02G059400	galacturonosyltransferase-like 2	-2.8761	0.0036	0.0124767	0.44696	0.908158	1.21422	0.104813	0.0479582	0.226021
ENSRNA050003426	NA	-2.86965	0.0099	0.0285041	12.5131	16.4141	1.10675	1.5199	1.58128	1.29359
GLYMA_05G057100	Bifunctional inhibitor/lipid-transfer protein/seed storage 2S albumin superfamily protein	-2.85437	5e-05	0.000313183	4.20658	2.23489	4.23358	0.555761	0.355762	0.670052
ENSRNA050003277	NA	-2.84852	5e-05	0.000313183	56.5121	75.4483	7.76454	8.91404	7.82112	8.04103
ENSRNA050003282	NA	-2.8237	5e-05	0.000313183	56.0048	75.4292	7.60525	8.40979	7.91659	6.93262
GLYMA_03G144700		-2.80403	0.011	0.0311386	0.957983	0.79469	1.45102	0	0.148587	0.347217
GLYMA_04G049200	branched-chain amino acid transaminase 2	-2.78513	5e-05	0.000313183	5.75904	7.12343	8.47367	1.25325	1.10959	0.898909
GLYMA_19G183200	DVL family protein	-2.78373	0.0091	0.0266027	0.617837	0.323082	1.29615	0.231944	0.104654	0
GLYMA_19G245400	pathogenesis-related 4	-2.78234	5e-05	0.000313183	46.648	49.68	39.9469	8.73892	6.07023	6.79079
GLYMA_15G155800		-2.77845	0.00625	0.0195382	1.26397	1.28643	0.903442	0.14823	0.337498	0.0632292
GLYMA_12G204200	Bifunctional inhibitor/lipid-transfer protein/seed storage 2S albumin superfamily protein	-2.77422	5e-05	0.000313183	8.77491	5.04294	6.01337	1.09848	1.2632	1.15657
GLYMA_16G164600	Plant invertase/pectin methylesterase inhibitor superfamily protein	-2.74582	0.0089	0.0261347	1.16043	1.19846	1.2107	0.272214	0	0.307066
GLYMA_09G284200	Major facilitator superfamily protein	-2.74132	5e-05	0.000313183	30.6598	34.0417	35.6927	37.7636	29.9962	34.4257
GLYMA_18G107100	glycerol-3-phosphate acyltransferase 1	-2.7383	5e-05	0.000313183	6.41634	6.42507	5.74068	0.833777	1.09869	1.10352
GLYMA_03G256000		-2.73286	0.0002	0.0010727	2.51928	3.81474	3.2373	0.429864	0.77727	0.360656
GLYMA_05G185100	O-Glycosyl hydrolases family 17 protein	-2.69617	5e-05	0.000313183	1.39935	2.37535	1.21204	0.0846761	0.582468	0.183541
GLYMA_16G169700	receptor like protein 27	-2.69072	5e-05	0.000313183	2.78549	3.41986	3.42329	0.346211	0.491921	0.768359
GLYMA_15G248400	gibberellin 2-oxidase	-2.67654	5e-05	0.000313183	3.26972	3.0958	2.8751	0.386381	0.707817	0.333982
ENSRNA050003298	NA	-2.66823	5e-05	0.000313183	50.8336	71.1079	7.78411	7.50319	7.21957	6.62601
GLYMA_18G224500	AGAMOUS-like 20	-2.64902	0.00015	0.000838622	0.546899	1.33733	2.34837	0.19282	0.234614	0.303413
ENSRNA050003080	NA	-2.64343	5e-05	0.000313183	77.4228	104.311	11.4783	11.0014	12.4838	10.9018
GLYMA_05G050700	AGAMOUS-like 19	-2.64297	0.00335	0.011755	0.294016	0.249424	1.12593	0.0599372	0.0547579	0.154509
GLYMA_02G253400	O-fucosyltransferase family protein	-2.63356	0.0012	0.00498837	0.703818	0.889842	0.572905	0.0694823	0.0957522	0.211675
GLYMA_11G162200	photosystem II reaction center protein A	-2.62949	5e-05	0.000313183	16.142	17.0882	1.18186	2.1081	2.1328	1.41994
GLYMA_12G092600	NAD(P)-binding Rossmann-fold superfamily protein	-2.61623	5e-05	0.000313183	11.7206	7.79779	10.7584	1.45269	1.78386	2.09323
GLYMA_11G033200	Nodulin MtN21 /EamA-like transporter family protein	-2.61451	5e-05	0.000313183	2.10207	2.16973	1.66908	0.258544	0.267365	0.53514
GLYMA_02G271000	Plant protein of unknown function (DUF247)	-2.60291	0.00025	0.00131139	0.770985	0.440273	1.07979	0.144607	0.0798156	0.176746
ENSRNA050003393	NA	-2.60164	5e-05	0.000313183	145.022	234.788	22.7823	23.4395	22.245	20.4534
GLYMA_06G054900	NIN like protein 7	-2.60058	0.00195	0.00749453	0.54069	0.487284	0.433001	0.0845102	0.103673	0.0738088
GLYMA_11G237100	NAD(P)-binding Rossmann-fold superfamily protein	-2.59801	0.0017	0.00668638	4.24444	2.55393	1.50005	0.664229	0.29646	0.541549
ENSRNA050003337	NA	-2.5924	5e-05	0.000313183	53.8612	77.1788	7.06074	8.82706	8.08423	6.47334
GLYMA_09G114900	AP2/B3-like transcriptional factor family protein	-2.57131	0.00955	0.0276801	0.443781	0.547741	0.595696	0	0.0763627	0.216608
GLYMA_14G201800	Peroxidase superfamily protein	-2.54392	5e-05	0.000313183	2.57351	1.94596	2.87883	0.492632	0.383463	0.553297
ENSRNA050003414	NA	-2.54173	5e-05	0.000313183	51.3943	70.0428	7.72634	7.46342	7.08221	6.06632
GLYMA_13G162700	RING/U-box superfamily protein	-2.53165	0.00825	0.0245341	2.33349	3.72441	1.81167	0.329742	0.214766	0.974028
GLYMA_10G219100	Laccase/Diphenol oxidase family protein	-2.52368	5e-05	0.000313183	1.9425	2.56686	4.18255	0.357845	0.777449	0.481917
GLYMA_13G183000		-2.51043	5e-05	0.000313183	58.6253	48.2366	61.7646	10.732	15.4794	16.6916
GLYMA_19G050900	GDSL-like Lipase/Acylhydrolase superfamily protein	-2.50939	5e-05	0.000313183	16.5443	16.5298	18.8734	3.24337	3.24386	3.40456
GLYMA_17G039900	Protein of unknown function, DUF538	-2.48221	0.0001	0.000585531	3.16727	2.1335	2.34768	0.671111	0.0868982	0.728125
GLYMA_09G008400	ethylene-forming enzyme	-2.48183	5e-05	0.000313183	21.806	22.5521	22.8368	3.65231	4.4352	4.979
GLYMA_15G018500	dihydroflavonol 4-reductase-like1	-2.47385	0.0033	0.0116135	0.249787	1.46867	0.517682	0.033148	0.268736	0.151108
GLYMA_10G240900	K-box region and MADS-box transcription factor family protein	-2.46823	5e-05	0.000313183	10.9715	8.17027	15.2287	1.48965	2.4107	2.32902
GLYMA_13G146400	C2H2-type zinc finger family protein	-2.46785	0.00085	0.00373473	1.75057	0.477338	1.3443	0.264848	0.19387	0.228384
GLYMA_06G105100	Protein of unknown function (DUF833)	-2.46716	5e-05	0.000313183	11.3334	9.13346	8.57788	1.38934	1.87616	2.28329
GLYMA_06G137200	O-methyltransferase 1	-2.45971	0.0005	0.00238075	1.34739	1.13769	1.77216	0.263304	0.433695	0.386051
ENSRNA050003461	NA	-2.45422	0.0001	0.000585531	74.5036	99.1053	10.7841	12.0667	10.9796	9.83425
GLYMA_19G226300	Glycosyl hydrolase superfamily protein	-2.45148	0.01025	0.029336	0.353668	0.459486	0.775983	0.0829275	0.190183	0.0359662
GLYMA_20G172700	Laccase/Diphenol oxidase family protein	-2.4431	0.0024	0.00893605	0.456691	0.638523	0.651736	0.065893	0	0.287037
GLYMA_13G044500	GDSL-like Lipase/Acylhydrolase superfamily protein	-2.43493	5e-05	0.000313183	13.6653	15.7881	17.3112	3.80937	2.37394	3.10873
GLYMA_19G138900		-2.43416	0.0109	0.0309114	0.465802	0.562928	1.2422	0.0624234	0.170995	0.214283
GLYMA_08G229900	HSP20-like chaperones superfamily protein	-2.42926	0.01055	0.0300656	0.982467	0.682916	0.419963	0.126596	0.173358	0.12433
ENSRNA050003421	NA	-2.42239	0.0003	0.00153499	23.2107	28.7165	3.13279	3.45338	3.39293	3.68864
GLYMA_18G278500	TAPETUM 1	-2.41917	0.0036	0.0124767	0.180711	3.35773	0.094151	0.423891	0.0770297	0.287756
GLYMA_15G158600	PLATZ transcription factor family protein	-2.4092	0.0034	0.0118888	1.13066	0.525024	0.779768	0.0505023	0.184941	0.305229
GLYMA_10G026300	Protein of unknown function (DUF3049)	-2.40878	0.0001	0.000585531	2.08016	1.49338	4.56423	0.683193	0.353716	0.576019
GLYMA_09G043500	Pollen Ole e 1 allergen and extensin family protein	-2.40466	5e-05	0.000313183	43.8854	41.508	54.2069	5.77465	10.2786	12.4677
GLYMA_17G008000	Auxin-responsive family protein	-2.40401	0.006	0.0189309	1.08209	0.468429	0.419135	0.0911954	0.0812445	0.235147
GLYMA_15G099500	Major facilitator superfamily protein	-2.401	0.0011	0.00464178	0.772036	0.736191	0.308323	0.118208	0.108726	0.128958
GLYMA_13G143100	SAUR-like auxin-responsive protein family	-2.39915	0.0075	0.022703	2.52403	1.66374	3.93417	0.215555	0.571156	0.858293
GLYMA_19G162500	zinc finger protein 11	-2.37807	0.01665	0.0437011	0.926275	0.344425	0.54889	0.0620661	0	0.319643
GLYMA_04G140600		-2.37682	5e-05	0.000313183	5.68973	7.10351	8.13431	1.50209	1.34226	1.51017
GLYMA_14G077300	thaumatin-like protein 3	-2.37482	5e-05	0.000313183	206.592	117.601	186.978	40.346	30.2553	35.2284
GLYMA_14G220600	GDSL-like Lipase/Acylhydrolase superfamily protein	-2.37272	5e-05	0.000313183	1.94008	1.82179	4.40426	0.505494	0.925559	0.305507
GLYMA_10G025500	Phenazine biosynthesis PhzC/PhzF protein	-2.37183	0.00075	0.0033597	0.603507	1.51711	1.58683	0.285356	0.134254	0.317212
GLYMA_13G028200	photosystem II reaction center protein A	-2.3662	5e-05	0.000313183	7.7615	7.9227	0.114341	1.12844	1.20699	1.12162
GLYMA_16G200700	AGAMOUS-like 6	-2.3621	5e-05	0.000313183	10.0397	8.16863	11.0024	1.82524	2.09715	2.11179
GLYMA_06G013200		-2.35542	5e-05	0.000313183	1.30084	0.981152	1.51578	0.550993	0.0361206	0.205053
GLYMA_19G018300	ferulic acid 5-hydroxylase 1	-2.33594	5e-05	0.000313183	11.8321	14.2185	9.65755	3.12054	1.97452	2.87469
GLYMA_13G081700	GRAS family transcription factor	-2.33584	0.0034	0.0118888	0.646535	0.577315	0.500294	0.0378984	0.139174	0.197603
GLYMA_18G281400	Integrase-type DNA-binding superfamily protein	-2.33166	5e-05	0.000313183	3.00185	1.88283	2.12423	0.246989	0.542823	0.72547
GLYMA_02G003000		-2.3208	0.00015	0.000838622	2.05057	0.978688	2.48195	0.256486	0.585271	0.329884
GLYMA_09G042100	Plant invertase/pectin methylesterase inhibitor superfamily	-2.30949	5e-05	0.000313183	1.89586	1.80568	2.17268	0.372797	0.237433	0.67605
ENSRNA050003077	NA	-2.30731	5e-05	0.000313183	75.7249	103.94	11.0274	11.3747	11.2684	10.2486
GLYMA_13G186000	Plant invertase/pectin methylesterase inhibitor superfamily	-2.30065	5e-05	0.000313183	2.76472	2.34733	2.45267	0.79989	0.355333	0.506038
GLYMA_09G118800		-2.29924	0.00665	0.0205938	1.68627	1.27116	1.62787	0.315794	0.176825	0.516795
GLYMA_10G203300	GDSL-like Lipase/Acylhydrolase superfamily protein	-2.29587	0.00015	0.000838622	0.449408	0.894275	0.863745	0.337165	0.0258516	0.122701
GLYMA_01G004700	Mnd1 family protein	-2.29076	5e-05	0.000313183	1.63217	1.55424	1.81065	0.273396	0.350091	0.4711
GLYMA_09G260300		-2.29054	5e-05	0.000313183	11.0019	10.6174	13.3626	1.7212	2.61912	3.40149
GLYMA_13G078900	C-8,7 sterol isomerase	-2.28577	0.0015	0.00601671	1.04537	0.78696	1.1386	0.103216	0.330652	0.222669
GLYMA_09G202000	serine transhydroxymethyltransferase 1	-2.27129	5e-05	0.000313183	6.57581	6.90934	9.91585	1.70938	1.61706	1.97085
GLYMA_01G020800	Rhamnogalacturonate lyase family protein	-2.26622	5e-05	0.000313183	0.904215	1.06758	0.977441	0.239159	0.24039	0.171467
GLYMA_15G209300	polygalacturonase inhibiting protein 1	-2.2635	5e-05	0.000313183	172.112	167.546	175.34	36.1426	42.6846	37.4682
GLYMA_09G269500	NAD(P)-binding Rossmann-fold superfamily protein	-2.25376	0.0026	0.00953192	0.898835	0.584146	0.774261	0.140512	0.128744	0.243093
GLYMA_02G100100	ROTUNDIFOLIA like 15	-2.24847	0.0181	0.046764	1.09803	0.87712	1.15141	0.114503	0.310083	0.287199
GLYMA_16G165200	light-harvesting chlorophyll-protein complex II subunit B1	-2.24092	5e-05	0.000313183	7.20426	5.1617	7.6162	1.27536	1.27165	2.09255
GLYMA_15G107500		-2.23984	5e-05	0.000313183	1.31709	1.02104	1.35946	0.199242	0.420532	0.242156
GLYMA_06G315200	HSP20-like chaperones superfamily protein	-2.20921	0.0095	0.0275662	0.373874	1.33767	0.785592	0.311746	0.160258	0.150793
GLYMA_11G084300		-2.20906	0.00035	0.00175517	4.51281	4.27554	2.12237	0.941556	1.2632	0.385523
GLYMA_13G222100	senescence-related gene 1	-2.20492	5e-05	0.000313183	10.0991	11.4721	11.7964	3.36133	2.1446	2.33005
GLYMA_18G211000	Peroxidase superfamily protein	-2.19925	0.0184	0.0474132	0.237477	0.579181	0.676321	0.0556902	0.152779	0.143869
GLYMA_14G159700	Calcium-binding EF hand family protein	-2.19856	5e-05	0.000313183	1.06278	1.88347	1.7971	0.362484	0.45683	0.313804
GLYMA_05G034900	spermidine synthase 1	-2.19424	5e-05	0.000313183	9.12021	9.7759	9.94057	1.5047	2.94196	2.22408
GLYMA_13G275700		-2.19423	5e-05	0.000313183	6.22412	5.84259	4.50867	0.814752	0.619206	2.55666
GLYMA_18G225100		-2.182	5e-05	0.000313183	42.3504	44.5854	45.7542	10.4885	10.5106	10.723
GLYMA_11G153200		-2.17496	5e-05	0.000313183	21.7944	24.3162	26.9885	6.15369	5.81721	5.54066
GLYMA_08G339300		-2.16651	5e-05	0.000313183	12.4061	10.6588	15.1339	2.81887	3.00533	3.33565
GLYMA_17G033200	Nucleic acid-binding proteins superfamily	-2.16469	0.0002	0.0010727	0.460638	0.293478	0.746419	0.0221111	0.0701794	0.266693
GLYMA_19G050000	GDSL-like Lipase/Acylhydrolase superfamily protein	-2.16162	5e-05	0.000313183	23.8362	30.0651	33.3294	8.14067	9.73815	7.30267
GLYMA_17G224800	WRKY DNA-binding protein 50	-2.16104	0.0031	0.0110413	1.2071	1.12745	5.91923	0.815295	0.829325	0.255576
GLYMA_09G111500		-2.15891	0.0028	0.0101484	1.23601	1.15098	1.47131	0.497011	0.150593	0.281435
GLYMA_05G188600	Histone superfamily protein	-2.15645	5e-05	0.000313183	21.3269	17.0286	22.4592	4.58716	3.95727	6.19191
GLYMA_16G123600	embryo defective 3006	-2.15299	0.00015	0.000838622	1.17931	1.19797	1.19656	0.24975	0.262174	0.341443
GLYMA_17G160000	CYCLIN D1;1	-2.15246	0.0179	0.0463636	0.442682	0.575635	0.458083	0	0.142513	0.223914
GLYMA_16G132800	Peroxidase superfamily protein	-2.15241	0.0014	0.00568012	0.746132	0.79684	1.21279	0.29994	0.274629	0.0863464
GLYMA_19G104200	Integrase-type DNA-binding superfamily protein	-2.15239	5e-05	0.000313183	8.52925	5.5554	4.9618	1.10119	1.93923	1.62895
GLYMA_14G051700	Copper transport protein family	-2.15066	0.0179	0.0463636	3.29067	0.930019	1.76513	0	0.584449	0.877088
GLYMA_14G090300	DNA binding	-2.14846	0.00025	0.00131139	2.14172	1.34641	2.30108	0.623559	0.189502	0.533271
GLYMA_17G008500		-2.14785	5e-05	0.000313183	45.0845	42.9459	42.5039	8.96805	12.9057	10.117
GLYMA_17G117200	early nodulin-related	-2.14615	5e-05	0.000313183	6.51179	7.41654	6.54649	1.60107	1.30503	2.2772
GLYMA_16G177800	Protein of unknown function (DUF3464)	-2.14272	0.0012	0.00498837	0.704698	0.559279	0.76727	0.110153	0.101155	0.287345
GLYMA_11G130900	Histone superfamily protein	-2.13765	5e-05	0.000313183	122.728	103.782	131.47	27.4583	30.9683	29.366
GLYMA_04G010100		-2.13378	5e-05	0.000313183	10.4167	23.9189	10.952	4.64946	4.08138	2.69158
GLYMA_19G137700	ABC-2 type transporter family protein	-2.13117	5e-05	0.000313183	1.38971	1.12621	1.09974	0.299372	0.373536	0.20104
GLYMA_19G083200	Uncharacterised protein family (UPF0497)	-2.13062	0.00425	0.0142841	1.53605	0.70689	1.41226	0.296197	0.308119	0.287756
GLYMA_15G112700	ethylene-forming enzyme	-2.12543	5e-05	0.000313183	203.873	225.071	209.338	61.0599	47.9664	49.339
GLYMA_13G259500	Arabidopsis thaliana gibberellin 2-oxidase 1	-2.11963	0.0002	0.0010727	1.87843	1.31984	0.997255	0.285713	0.479857	0.288227
GLYMA_20G215300	Protein of unknown function, DUF599	-2.11842	0.0027	0.00983347	1.0412	1.40872	1.41588	0	0.273679	0.704796
GLYMA_02G151700	Peroxidase superfamily protein	-2.11438	0.002	0.00765484	0.902586	1.13497	0.872555	0.225776	0.361249	0.145761
GLYMA_01G169200	ferulic acid 5-hydroxylase 1	-2.11243	5e-05	0.000313183	17.6919	15.717	19.2919	4.78587	3.99192	4.39329
GLYMA_02G077500		-2.10677	0.00135	0.00550953	1.86495	0.470929	1.51537	0.388284	0.353264	0.204942
GLYMA_02G147500	Protein of unknown function (DUF3049)	-2.10087	5e-05	0.000313183	5.7407	5.98951	7.24629	1.85109	1.28226	1.64199
GLYMA_07G135700	Protein of unknown function (DUF668)	-2.0968	0.00145	0.00585396	1.32114	0.627479	0.735472	0.333625	0.218307	0.123632
GLYMA_18G064300	Histone superfamily protein	-2.09187	5e-05	0.000313183	21.3723	22.2467	26.3871	4.86855	6.34667	6.55378
GLYMA_03G228000		-2.08121	5e-05	0.000313183	11.3333	8.08145	8.18211	1.52097	2.30208	3.28498
GLYMA_13G324700	Putative lysine decarboxylase family protein	-2.08097	5e-05	0.000313183	4.23526	2.68962	3.44844	1.16533	0.775481	0.68516
GLYMA_12G179700	Serine carboxypeptidase S28 family protein	-2.0809	0.00015	0.000838622	0.852208	0.778366	1.07278	0.177603	0.353935	0.154999
GLYMA_18G214700	MAC/Perforin domain-containing protein	-2.07944	0.0002	0.0010727	1.01578	0.966271	0.916954	0.189539	0.485763	0.0668213
GLYMA_12G155300	cytochrome c oxidase subunit 3	-2.0776	5e-05	0.000313183	2.90799	4.06649	1.72988	0.8042	0.899406	0.578185
GLYMA_12G159500		-2.07707	0.00355	0.0123366	2.45342	2.64541	2.04316	0.493637	0.293857	1.07402
GLYMA_02G052700	Peroxidase superfamily protein	-2.07671	5e-05	0.000313183	1.43105	1.3437	2.02836	0.39772	0.227612	0.601184
GLYMA_19G045700	Zinc-finger domain of monoamine-oxidase A repressor R1 protein	-2.07619	5e-05	0.000313183	1.61269	1.83002	3.05349	0.338271	0.58693	0.680675
GLYMA_02G270700	chitin elicitor receptor kinase 1	-2.07567	5e-05	0.000313183	1.78578	1.23532	1.64099	0.304491	0.585836	0.338547
GLYMA_18G127400	thioredoxin 2	-2.07356	0.0051	0.0165733	2.09245	0.496251	1.19041	0.267733	0.243024	0.453355
GLYMA_08G269600	Calcium-dependent phosphotriesterase superfamily protein	-2.07154	5e-05	0.000313183	15.3066	15.3117	21.9757	4.08189	4.94365	4.42366
GLYMA_05G204600	osmotin 34	-2.07133	5e-05	0.000313183	124.151	102.196	105.588	25.2666	32.5541	27.5731
GLYMA_13G092800	BNR/Asp-box repeat family protein	-2.06754	5e-05	0.000313183	3.89829	4.44535	4.42678	1.25937	1.11822	0.916597
GLYMA_18G107000	Phosphoribosyltransferase family protein	-2.06266	5e-05	0.000313183	1.41575	0.977158	1.32476	0.124486	0.266459	0.611884
GLYMA_13G364700	Pectin lyase-like superfamily protein	-2.05948	5e-05	0.000313183	5.71731	6.12764	5.962	2.25794	1.16367	1.13924
GLYMA_13G010900		-2.05758	0.0079	0.0236849	0.752373	0.454171	0.72271	0.100817	0.138451	0.261151
GLYMA_19G034600	AGAMOUS-like 8	-2.05675	5e-05	0.000313183	2.28585	1.72806	0.896148	0.46362	0.423748	0.398776
GLYMA_19G247800		-2.05175	0.00575	0.018275	0.905543	0.634833	2.55949	0.183341	0.506492	0.345023
GLYMA_20G090800		-2.04812	0.0082	0.0244196	2.44142	2.77562	2.05745	0.717946	0.210312	0.659703
GLYMA_08G339400		-2.04676	5e-05	0.000313183	94.562	74.1334	94.6872	22.9959	25.2053	20.5165
GLYMA_20G176100	O-methyltransferase 1	-2.04408	0.00055	0.00258939	1.7908	1.46507	3.28934	0.975371	1.09051	1.12075
GLYMA_17G236500	Glycosyl hydrolase family 35 protein	-2.03167	0.012	0.0334462	0.804268	0.681118	0.920039	0.301825	0.137401	0.192989
GLYMA_15G074700	3-ketoacyl-CoA synthase 10	-2.02701	0.0001	0.000585531	1.38907	1.06922	1.09811	0.242362	0.362186	0.34359
GLYMA_10G045000		-2.02165	5e-05	0.000313183	1.79943	1.31349	2.4483	0.329074	0.58883	0.55617
GLYMA_08G225800	camelliol C synthase 1	-2.02091	5e-05	0.000313183	2.37898	1.83834	2.05968	0.463256	0.696008	0.501401
GLYMA_14G213100		-2.01744	0.0004	0.00196085	6.78883	4.01348	6.02625	1.53946	1.35845	1.57302
GLYMA_18G294200	Bifunctional inhibitor/lipid-transfer protein/seed storage 2S albumin superfamily protein	-2.01619	5e-05	0.000313183	330.533	301.708	367.233	90.3462	94.12	82.1931
GLYMA_06G217900	photosystem II reaction center protein D	-2.01587	0.00225	0.00845358	3.67891	6.2522	1.70101	0.493867	1.94996	0.775224
GLYMA_09G042900	Protein of unknown function (DUF581)	-2.01193	0.0042	0.0141517	1.75532	1.20864	0.915832	0.183007	0.332071	0.541692
GLYMA_15G222200	Histone superfamily protein	-2.01125	5e-05	0.000313183	29.653	26.7622	34.6752	9.00169	6.21801	9.15433
GLYMA_01G081900	2-oxoacid dehydrogenases acyltransferase family protein	-2.01034	5e-05	0.000313183	18.0808	18.0852	16.4324	5.97527	4.24562	4.08157
GLYMA_12G055200	Histone superfamily protein	-2.01008	5e-05	0.000313183	37.0889	31.8953	48.7429	7.67167	11.8865	11.8709
GLYMA_09G092600		-2.00814	5e-05	0.000313183	1.78514	1.16141	2.24683	0.478452	0.437125	0.46254
GLYMA_15G057300		-2.00358	0.0073	0.0222171	1.16079	0.964323	1.32351	0.396101	0.358773	0.166863
GLYMA_06G177400	P-loop containing nucleoside triphosphate hydrolases superfamily protein	-2.0002	0.00025	0.00131139	1.56491	0.830758	1.38093	0.358188	0.231942	0.424607
GLYMA_19G225200		-1.99738	0.00625	0.0195382	4.63485	1.01766	2.36089	0.207318	1.28402	0.662956
GLYMA_13G025800	Thymidine kinase	-1.99731	5e-05	0.000313183	5.98631	5.20009	6.26909	2.13958	1.39115	1.23717
GLYMA_06G060500	Peptidase M1 family protein	-1.99633	5e-05	0.000313183	1.14169	1.32978	1.68888	0.308414	0.468539	0.345092
GLYMA_12G200800	Wound-responsive family protein	-1.99576	0.0034	0.0118888	1.65231	2.26302	2.53451	0.423027	0.632775	0.698215
GLYMA_04G097900	MATE efflux family protein	-1.99547	5e-05	0.000313183	2.35646	2.72491	3.01742	0.821628	0.547393	0.816496
GLYMA_01G046300	UDP-glucosyl transferase 73B5	-1.99165	0.00015	0.000838622	1.11295	1.22631	1.70013	0.136159	0.374389	0.589346
GLYMA_06G060600		-1.99147	5e-05	0.000313183	2.52243	2.43104	1.75156	0.507552	0.694225	0.644508
GLYMA_06G291500		-1.99012	0.01055	0.0300656	11.7515	7.26812	16.178	2.45	1.91042	5.11637
GLYMA_08G068200	K-box region and MADS-box transcription factor family protein	-1.98799	0.0009	0.00391904	1.95579	1.31592	3.83939	0.520937	0.552528	0.811863
GLYMA_02G045900	F-box family protein	-1.98793	0.0163	0.0429609	0.357684	0.348949	1.11132	0.2796	0.102268	0.0962973
GLYMA_14G171700	Haloacid dehalogenase-like hydrolase (HAD) superfamily protein	-1.98231	5e-05	0.000313183	3.69177	3.46583	4.47115	0.88443	1.00207	1.43923
GLYMA_19G111000	glutamate dehydrogenase 1	-1.98085	0.0012	0.00498837	0.487108	0.731076	1.13331	0.231498	0.0717754	0.322606
GLYMA_07G054100	laccase 6	-1.97451	0.0026	0.00953192	0.807011	0.27332	0.65094	0.230346	0.151221	0.0860084
GLYMA_10G150600	Plant invertase/pectin methylesterase inhibitor superfamily	-1.97076	5e-05	0.000313183	1.23771	1.63246	1.71539	0.544131	0.466418	0.252399
GLYMA_20G095900		-1.9629	0.00535	0.0172426	0.972818	1.5525	1.58243	0.507169	0.459132	0.170717
GLYMA_10G121000	Bifunctional inhibitor/lipid-transfer protein/seed storage 2S albumin superfamily protein	-1.96249	0.012	0.0334462	0.572538	0.419309	1.26302	0.201418	0.122481	0.287401
GLYMA_11G153300		-1.96245	5e-05	0.000313183	22.8677	24.3889	26.9872	6.70779	6.16704	7.77035
GLYMA_13G081200		-1.95976	0.00285	0.0103037	0.728911	0.52763	16.6272	0.30394	0.276696	4.12406
GLYMA_08G028800	Phospholipase A2 family protein	-1.95507	5e-05	0.000313183	15.2753	16.1457	17.7052	4.09529	4.51614	5.03369
GLYMA_09G084900	Bifunctional inhibitor/lipid-transfer protein/seed storage 2S albumin superfamily protein	-1.94965	5e-05	0.000313183	25.5738	20.0165	23.6441	3.35138	4.69086	11.425
GLYMA_01G175200	Sulfite exporter TauE/SafE family protein	-1.94518	5e-05	0.000313183	8.21831	8.39201	11.2612	2.43967	2.95915	2.30076
GLYMA_14G052500		-1.94334	5e-05	0.000313183	5.13489	6.17489	4.35295	0.815267	1.88999	1.77042
GLYMA_02G063500	methyl esterase 1	-1.93702	0.0187	0.0480179	0.642521	0.627846	0.668175	0.150703	0.20582	0.192731
GLYMA_09G025500	Tetratricopeptide repeat (TPR)-like superfamily protein	-1.93272	5e-05	0.000313183	1.92957	1.55165	2.49742	0.77512	0.392171	0.507799
GLYMA_02G235500	ovate family protein 17	-1.92661	0.00115	0.00481777	2.3431	1.71135	1.17272	0.439707	0.39924	0.670542
GLYMA_20G154800	Glucose-methanol-choline (GMC) oxidoreductase family protein	-1.92602	0.0006	0.00278402	1.08603	0.476128	0.543925	0.110106	0.227968	0.264537
GLYMA_04G095000	photosystem II reaction center protein D	-1.92565	0.0018	0.00700473	2.86424	3.03428	0.717182	0.768135	0.806574	0.425303
GLYMA_17G249700	Protein of unknown function (DUF620)	-1.92494	0.00565	0.0180255	0.797582	0.546899	0.274511	0.166236	0.22874	0.0720944
GLYMA_11G180600		-1.92034	5e-05	0.000313183	11.6049	8.72546	10.3668	2.86076	3.93436	1.95032
GLYMA_20G221200	GDSL-like Lipase/Acylhydrolase superfamily protein	-1.91961	5e-05	0.000313183	39.9568	43.3685	47.5586	11.2599	12.1456	14.0582
GLYMA_06G070100	alpha/beta-Hydrolases superfamily protein	-1.91694	5e-05	0.000313183	1.5849	1.26392	2.13394	0.495515	0.49733	0.431593
GLYMA_02G142200	alpha/beta-Hydrolases superfamily protein	-1.91523	5e-05	0.000313183	18.9256	20.2349	19.8077	6.60521	5.13574	5.22092
GLYMA_02G020900	SPFH/Band 7/PHB domain-containing membrane-associated protein family	-1.91328	0.0069	0.0212221	0.193368	0.518468	1.0488	0.272526	0.11317	0.107023
GLYMA_08G203800	Isochorismatase family protein	-1.91208	5e-05	0.000313183	17.5127	17.9667	17.3657	5.2346	5.13455	4.75942
GLYMA_16G014100	pectin methylesterase 3	-1.91196	5e-05	0.000313183	7.43093	8.14941	9.77986	2.13133	2.51806	2.62199
GLYMA_12G217700	Calcium-binding EF-hand family protein	-1.90803	5e-05	0.000313183	9.29194	7.99408	6.40308	1.53878	2.69252	2.67462
GLYMA_06G221800	Integrase-type DNA-binding superfamily protein	-1.9076	5e-05	0.000313183	2.71555	3.25364	3.24947	0.948936	0.685947	1.03523
GLYMA_11G177800	Histone superfamily protein	-1.89638	5e-05	0.000313183	6.71337	8.07991	11.106	2.76334	2.39676	2.40751
GLYMA_03G134000	N-terminal nucleophile aminohydrolases (Ntn hydrolases) superfamily protein	-1.89573	0.00085	0.00373473	3.49606	3.52919	1.53478	1.23067	0.737031	0.565413
GLYMA_04G033100		-1.89465	5e-05	0.000313183	1.86444	1.42778	3.51658	0.60709	0.469599	0.871303
GLYMA_12G025600	serine carboxypeptidase-like 34	-1.88824	0.00015	0.000838622	1.46289	0.870857	1.34168	0.283749	0.454839	0.36427
GLYMA_10G206000	hydroxyproline-rich glycoprotein family protein	-1.88798	5e-05	0.000313183	2.42059	1.5736	1.39113	0.454098	0.692891	0.435647
GLYMA_13G045100	GDSL-like Lipase/Acylhydrolase superfamily protein	-1.88353	5e-05	0.000313183	19.3738	23.335	24.7467	7.25579	6.32027	6.14089
GLYMA_14G051900		-1.88252	5e-05	0.000313183	370.65	417.97	375.884	129.54	100.109	114.014
GLYMA_19G224900		-1.88174	5e-05	0.000313183	2.83014	2.54051	1.74865	0.430564	0.653892	1.04199
GLYMA_15G131500	dicer-like 2	-1.87477	5e-05	0.000313183	7.11254	6.2798	5.92681	1.68149	2.53049	1.44904
GLYMA_13G291800	late embryogenesis abundant domain-containing protein / LEA domain-containing protein	-1.87033	5e-05	0.000313183	1.98415	1.93096	1.25454	0.717704	0.342517	0.487929
[truncated: 7,452 more rows]

## Sheet: Suppl. Data Set 5
Supplemental Data. Sinha et al.(2021).
[truncated: 6,534 more rows]

## Sheet: Suppl. Data Set 6
Supplemental Data. Sinha et al.(2021).
[truncated: 7,700 more rows]

## Sheet: Suppl. Data Set 7
Supplemental Data. Sinha et al.(2021).
[truncated: 2,779 more rows]

## Sheet: Suppl. Data Set 8
Supplemental Data. Sinha et al.(2021).
[truncated: 1,850 more rows]

[truncated: 36 more sheets: Suppl. Data Set 9, Suppl. Data Set 10, Suppl. Data Set 11, Suppl. Data Set 12, Suppl. Data Set 13, Suppl. Data Set 14, Suppl. Data Set 15, Suppl. Data Set 16, Suppl. Data Set 17, Suppl. Data Set 18, Suppl. Data Set 19, Suppl. Data Set 20, Suppl. Data Set 21, Suppl. Data Set 22, Suppl. Data Set 23, Suppl. Data Set 24, Suppl. Data Set 25, Suppl. Data Set 26, Suppl. Data Set 27, Suppl. Data Set 28 …]
